# Supplementary material for: Socioeconomic determinants of protective behaviors and contact patterns in the post-COVID-19 pandemic era: A cross-sectional study in Italy
Source: PLoS Comput Biol. 2025 Aug 4;21(8):e1013262. doi: 10.1371/journal.pcbi.1013262 (PMC12338834; doi:10.1371/journal.pcbi.1013262)
Supplement: S1 Data — (CSV) [file pcbi.1013262.s003.csv]

gender	age_group	country_area	city_size	education	employment_status	indirect_home	indirect_work	indirect_transport	indirect_essential	indirect_health	indirect_leisure	direct_home	direct_work	direct_transport	direct_essential	direct_health	direct_leisure	employed_working	direct_all	indirect_all
Female	[35-44]	Center	>100000	Degree	Employed	0		0	0	0	0	0	0.0	0	0	0	0	Employed_notworking	0.0	0.0
Male	[35-44]	North-West	<10000	NoDegree	Employed	0	2.0	0	2	0	0	0	26.0	0	2	0	0	Employed_working	28.0	4.0
Male	[45-54]	South	10000-100000	NoDegree	Employed	6	15.0	0	15	0	15	13	17.0	0	0	0	35	Employed_working	65.0	51.0
Male	[55-65]	Center	>100000	Degree	Employed	4	4.0	0	0	0	0	1	4.0	0	0	0	0	Employed_working	5.0	8.0
Female	[25-34]	Center	>100000	NoDegree	Employed	2		2	0	0	0	2	0.0	2	0	0	0	Employed_notworking	4.0	4.0
Female	[45-54]	South	<10000	NoDegree	Unemployed	0		2	2	2	0	0	0.0	0	0	4	0	Unemployed	4.0	6.0
Female	[55-65]	North-West	>100000	NoDegree	Unemployed	0		0	1	0	0	3	0.0	0	1	0	0	Unemployed	4.0	1.0
Female	[35-44]	Center	>100000	Degree	Employed	1		0	0	0	0	1	0.0	0	0	0	0	Employed_notworking	1.0	1.0
Male	[25-34]	Center	>100000	Degree	Employed	0	0.0	0	5	0	0	0	24.0	0	4	0	0	Employed_working	28.0	5.0
Male	[35-44]	North-West	>100000	Degree	Employed	0	0.0	0	0	0	0	0	0.0	0	0	0	0	Employed_working	0.0	0.0
Female	[35-44]	South	>100000	NoDegree	Unemployed	0		0	0	0	0	0	0.0	0	0	0	0	Unemployed	0.0	0.0
Female	[25-34]	North-East	>100000	NoDegree	Employed	0	4.0	0	0	3	0	0	0.0	2	7	0	0	Employed_working	9.0	7.0
Female	[25-34]	North-East	>100000	NoDegree	Employed	1	1.0	2	3	1	2	7	10.0	9	11	10	9	Employed_working	56.0	10.0
Female	[55-65]	North-East	10000-100000	NoDegree	Employed	2		0	0	0	0	0	0.0	0	0	0	0	Employed_notworking	0.0	2.0
Male	[35-44]	South	>100000	NoDegree	Employed	3	5.0	6	3	5	3	5	25.0	0	12	23	20	Employed_working	85.0	25.0
Female	[25-34]	Center	>100000	NoDegree	Employed	0	4.0	0	0	0	3	0	3.0	0	5	0	0	Employed_working	8.0	7.0
Female	[25-34]	North-West	10000-100000	NoDegree	Unemployed	1		0	1	0	0	2	0.0	0	0	0	0	Unemployed	2.0	2.0
Male	[35-44]	North-East	>100000	NoDegree	Employed	0	20.0	0	0	0	0	0	20.0	0	0	0	0	Employed_working	20.0	20.0
Female	[55-65]	Center	>100000	Degree	Employed	0	7.0	0	0	0	0	3	7.0	0	0	0	0	Employed_working	10.0	7.0
Male	[25-34]	North-East	>100000	NoDegree	Employed	0	12.0	0	0	0	0	0	6.0	0	0	0	0	Employed_working	6.0	12.0
Male	[55-65]	North-West	10000-100000	NoDegree	Employed	1	1.0	0	1	0	0	1	1.0	0	1	1	0	Employed_working	4.0	3.0
Male	[55-65]	Center	>100000	Degree	Employed	0	6.0	0	0	0	0	10	10.0	0	0	0	0	Employed_working	20.0	6.0
Female	[45-54]	South	>100000	NoDegree	Employed	0		0	0	5	0	0	0.0	0	0	2	0	Employed_notworking	2.0	5.0
Male	[55-65]	North-West	10000-100000	NoDegree	Unemployed	0		0	0	0	3	0	0.0	0	0	0	3	Unemployed	3.0	3.0
Female	[18-24]	North-East	10000-100000	Degree	Employed	0	0.0	0	0	0	0	0	10.0	0	0	0	15	Employed_working	25.0	0.0
Female	[35-44]	Center	>100000	Degree	Employed	0	0.0	0	0	0	5	0	5.0	0	0	0	4	Employed_working	9.0	5.0
Female	[25-34]	North-East	>100000	Degree	Employed	0		0	0	0	0	0	0.0	0	0	0	8	Employed_notworking	8.0	0.0
Female	[35-44]	North-East	>100000	NoDegree	Employed	0	10.0	0	0	0	0	0	10.0	0	0	0	0	Employed_working	10.0	10.0
Female	[55-65]	North-West	>100000	NoDegree	Employed	0	34.0	0	0	0	0	0	30.0	0	1	0	0	Employed_working	31.0	34.0
Female	[18-24]	South	10000-100000	NoDegree	Employed	0	0.0	0	0	0	0	15	15.0	0	0	0	0	Employed_working	30.0	0.0
Male	[35-44]	Center	10000-100000	NoDegree	Employed	6	7.0	9	4	8	9	10	11.0	11	12	11	10	Employed_working	65.0	43.0
Male	[25-34]	Center	>100000	NoDegree	Employed	0	15.0	0	0	0	0	0	35.0	0	0	0	0	Employed_working	35.0	15.0
Female	[45-54]	South	<10000	Degree	Employed	2	8.0	0	3	0	2	2	7.0	0	3	0	2	Employed_working	14.0	15.0
Female	[35-44]	South	>100000	NoDegree	Employed	0		0	0	0	0	0	0.0	0	0	0	0	Employed_notworking	0.0	0.0
Female	[25-34]	North-West	10000-100000	NoDegree	Employed	0	0.0	0	0	0	0	0	11.0	0	0	0	0	Employed_working	11.0	0.0
Female	[45-54]	Center	>100000	NoDegree	Employed	0		0	6	0	0	0	0.0	4	14	0	3	Employed_notworking	21.0	6.0
Female	[35-44]	North-East	<10000	NoDegree	Employed	0		0	0	0	0	0	0.0	0	0	0	0	Employed_notworking	0.0	0.0
Male	[25-34]	South	>100000	NoDegree	Employed	0		0	0	0	0	0	0.0	0	0	0	0	Employed_notworking	0.0	0.0
Female	[35-44]	North-East	10000-100000	Degree	Employed	2	17.0	0	15	0	0	9	27.0	0	4	0	0	Employed_working	40.0	34.0
Male	[55-65]	Center	>100000	NoDegree	Employed	0	2.0	3	0	0	2	6	3.0	10	5	0	0	Employed_working	24.0	7.0
Female	[25-34]	Center	>100000	Degree	Employed	0		0	0	0	0	0	0.0	0	0	0	1	Employed_notworking	1.0	0.0
Female	[35-44]	South	>100000	NoDegree	Employed	0		0	0	0	0	0	0.0	0	5	0	3	Employed_notworking	8.0	0.0
Female	[25-34]	Center	>100000	Degree	Employed	0		0	0	0	0	0	0.0	0	0	0	0	Employed_notworking	0.0	0.0
Female	[25-34]	South	>100000	Degree	Employed	0	0.0	0	0	0	0	0	45.0	0	0	2	0	Employed_working	47.0	0.0
Male	[35-44]	Center	>100000	Degree	Employed	0	2.0	0	0	0	0	0	4.0	0	0	0	6	Employed_working	10.0	2.0
Female	[35-44]	Center	>100000	NoDegree	Employed	0		0	0	0	0	0	0.0	0	2	0	6	Employed_notworking	8.0	0.0
Male	[45-54]	South	>100000	Degree	Employed	0		0	0	0	0	0	0.0	0	3	0	1	Employed_notworking	4.0	0.0
Male	[55-65]	Center	>100000	Degree	Employed	0		0	0	0	0	0	0.0	0	0	0	0	Employed_notworking	0.0	0.0
Female	[18-24]	North-East	<10000	NoDegree	Unemployed	3	2.0	2	1	3	4	2	7.0	9	3	0	6	Student	27.0	15.0
Female	[18-24]	North-West	10000-100000	NoDegree	Employed	0		0	0	0	0	0	0.0	0	0	0	0	Employed_notworking	0.0	0.0
Male	[18-24]	North-East	10000-100000	Degree	Unemployed	2	0.0	0	0	0	0	2	0.0	0	0	0	0	Student	2.0	2.0
Male	[18-24]	South	10000-100000	NoDegree	Unemployed	0	15.0	10	0	50	0	0	14.0	0	0	0	0	Student	14.0	75.0
Female	[18-24]	South	10000-100000	NoDegree	Unemployed	0		0	0	0	0	0	0.0	0	0	0	0	Unemployed	0.0	0.0
Male	[55-65]	North-East	10000-100000	NoDegree	Employed	0		0	0	0	0	4	0.0	0	0	0	0	Employed_notworking	4.0	0.0
Female	[18-24]	North-West	<10000	NoDegree	Employed	0	12.0	0	0	0	8	0	26.0	0	0	0	0	Employed_working	26.0	20.0
Female	[18-24]	South	10000-100000	NoDegree	Unemployed	0	0.0	0	0	0	0	0	0.0	0	0	0	0	Student	0.0	0.0
Male	[25-34]	North-West	10000-100000	NoDegree	Employed	0	6.0	0	0	0	4	0	8.0	0	0	0	4	Employed_working	12.0	10.0
Male	[25-34]	South	>100000	Degree	Employed	0	0.0	0	0	0	0	0	0.0	0	0	0	0	Employed_working	0.0	0.0
Male	[18-24]	South	10000-100000	Degree	Employed	2		2	2	2	2	16	0.0	16	16	16	16	Employed_notworking	80.0	10.0
Male	[18-24]	Center	>100000	NoDegree	Unemployed	0	0.0	0	0	0	0	0	0.0	0	0	0	0	Student	0.0	0.0
Female	[18-24]	South	10000-100000	NoDegree	Unemployed	1	1.0	0	3	0	2	1	1.0	0	4	0	0	Student	6.0	7.0
Female	[18-24]	South	>100000	Degree	Unemployed	2	2.0	1	1	0	0	0	0.0	0	1	0	0	Student	1.0	6.0
Female	[18-24]	North-West	>100000	NoDegree	Unemployed	0	0.0	0	0	0	0	0	0.0	0	0	0	0	Student	0.0	0.0
Female	[18-24]	North-East	>100000	NoDegree	Employed	0	0.0	0	0	0	0	8	7.0	0	0	0	0	Employed_working	15.0	0.0
Female	[25-34]	North-East	10000-100000	Degree	Employed	1	2.0	2	2	1	1	18	15.0	17	15	9	11	Employed_working	85.0	9.0
Female	[55-65]	North-West	10000-100000	NoDegree	Employed	0	0.0	0	0	0	0	15	14.0	0	7	0	0	Employed_working	36.0	0.0
Female	[25-34]	Center	>100000	Degree	Employed	0		0	0	0	0	0	0.0	0	0	0	0	Employed_notworking	0.0	0.0
Female	[18-24]	South	10000-100000	Degree	Unemployed	0	0.0	0	0	0	0	3	0.0	0	0	0	1	Student	4.0	0.0
Male	[55-65]	South	>100000	NoDegree	Employed	0	0.0	0	0	0	0	0	0.0	0	0	0	0	Employed_working	0.0	0.0
Male	[55-65]	North-West	10000-100000	NoDegree	Employed	0	0.0	0	0	0	0	0	2.0	0	0	0	0	Employed_working	2.0	0.0
Male	[45-54]	South	10000-100000	NoDegree	Employed	0	0.0	0	0	0	0	1	2.0	0	0	0	0	Employed_working	3.0	0.0
Female	[18-24]	Center	10000-100000	NoDegree	Unemployed	0		0	0	0	0	0	0.0	0	0	0	0	Unemployed	0.0	0.0
Male	[18-24]	North-West	<10000	Degree	Unemployed	0	100.0	100	0	0	20	0	5.0	3	0	0	14	Student	22.0	220.0
Female	[25-34]	Center	>100000	Degree	Employed	0		0	0	0	0	0	0.0	1	2	1	1	Employed_notworking	5.0	0.0
Female	[18-24]	North-East	<10000	Degree	Employed	2		0	0	0	0	0	0.0	0	0	0	0	Employed_notworking	0.0	2.0
Female	[25-34]	Center	>100000	NoDegree	Unemployed	2	2.0	0	0	0	0	1	2.0	0	0	0	1	Student	4.0	4.0
Female	[25-34]	North-East	>100000	Degree	Employed	2	1.0	2	2	3	3	26	8.0	19	10	10	7	Employed_working	80.0	13.0
Male	[45-54]	North-West	10000-100000	NoDegree	Employed	0	20.0	2	3	0	0	0	17.0	0	0	0	0	Employed_working	17.0	25.0
Male	[18-24]	South	<10000	NoDegree	Unemployed	0	0.0	0	0	0	0	0	0.0	0	0	0	0	Student	0.0	0.0
Male	[35-44]	South	>100000	NoDegree	Employed	0		0	0	0	0	0	0.0	0	2	0	2	Employed_notworking	4.0	0.0
Female	[25-34]	North-West	>100000	NoDegree	Employed	0		0	0	0	0	0	0.0	0	0	0	0	Employed_notworking	0.0	0.0
Male	[18-24]	South	10000-100000	Degree	Unemployed	2	1.0	0	3	0	12	5	2.0	0	4	0	20	Student	31.0	18.0
Female	[35-44]	Center	>100000	Degree	Employed	0		0	0	0	0	0	0.0	0	0	2	2	Employed_notworking	4.0	0.0
Female	[18-24]	North-East	10000-100000	Degree	Unemployed	0	30.0	0	20	12	9	4	8.0	0	0	4	1	Student	17.0	71.0
Female	[18-24]	North-West	10000-100000	NoDegree	Unemployed	1	70.0	20	0	0	0	3	15.0	4	0	0	0	Student	22.0	91.0
Male	[45-54]	South	10000-100000	NoDegree	Employed	0	0.0	0	0	0	0	4	0.0	0	0	0	0	Employed_working	4.0	0.0
Male	[18-24]	North-West	<10000	NoDegree	Employed	2	10.0	4	2	2	1	5	8.0	8	12	14	7	Employed_working	54.0	21.0
Male	[25-34]	Center	>100000	NoDegree	Employed	0		0	0	0	0	0	0.0	0	4	0	1	Employed_notworking	5.0	0.0
Male	[55-65]	South	<10000	NoDegree	Employed	0	4.0	0	0	0	0	3	6.0	0	0	0	0	Employed_working	9.0	4.0
Female	[55-65]	Center	10000-100000	NoDegree	Employed	1	2.0	0	10	6	0	3	3.0	0	25	6	0	Employed_working	37.0	19.0
Female	[25-34]	South	>100000	Degree	Employed	0		0	0	0	0	0	0.0	0	2	0	3	Employed_notworking	5.0	0.0
Male	[18-24]	South	10000-100000	NoDegree	Employed	4	6.0	7	4	3	5	4	3.0	2	7	2	13	Employed_working	31.0	29.0
Male	[18-24]	Center	10000-100000	NoDegree	Unemployed	0	0.0	0	0	0	0	0	0.0	0	0	0	0	Student	0.0	0.0
Male	[18-24]	South	>100000	Degree	Unemployed	0	10.0	0	0	0	0	2	6.0	0	0	0	6	Student	14.0	10.0
Female	[18-24]	South	<10000	NoDegree	Employed	1	0.0	0	0	0	1	2	0.0	1	1	2	1	Employed_working	7.0	2.0
Female	[25-34]	Center	>100000	NoDegree	Employed	0		0	0	0	0	0	0.0	0	0	0	4	Employed_notworking	4.0	0.0
Female	[25-34]	Center	<10000	NoDegree	Employed	0	0.0	0	0	0	0	3	13.0	0	9	0	0	Employed_working	25.0	0.0
Male	[35-44]	Center	>100000	Degree	Employed	6	2.0	6	5	1	6	0	0.0	2	14	5	14	Employed_working	35.0	26.0
Female	[18-24]	Center	10000-100000	NoDegree	Unemployed	0	50.0	20	0	0	0	0	8.0	6	0	0	0	Student	14.0	70.0
Male	[35-44]	North-West	10000-100000	Degree	Employed	2	50.0	50	0	0	2	2	4.0	0	0	0	1	Employed_working	7.0	104.0
Female	[18-24]	South	>100000	NoDegree	Employed	0		0	0	0	0	0	0.0	0	0	0	0	Employed_notworking	0.0	0.0
Female	[18-24]	North-West	10000-100000	Degree	Unemployed	0	0.0	0	0	0	0	2	3.0	0	0	0	0	Student	5.0	0.0
Male	[45-54]	Center	>100000	NoDegree	Employed	0		0	0	0	0	0	0.0	2	2	0	0	Employed_notworking	4.0	0.0
Female	[18-24]	Center	<10000	Degree	Employed	1	5.0	0	0	0	0	1	17.0	0	0	0	13	Employed_working	31.0	6.0
Female	[18-24]	South	>100000	Degree	Employed	0		0	0	0	0	0	0.0	0	0	0	0	Employed_notworking	0.0	0.0
Male	[35-44]	Center	>100000	NoDegree	Employed	0		0	0	0	0	0	0.0	0	1	0	0	Employed_notworking	1.0	0.0
Male	[18-24]	North-West	10000-100000	Degree	Unemployed	0	0.0	0	0	0	0	2	0.0	0	0	0	0	Student	2.0	0.0
Male	[35-44]	South	>100000	NoDegree	Employed	0		0	0	0	0	0	0.0	0	1	5	0	Employed_notworking	6.0	0.0
Female	[18-24]	South	10000-100000	NoDegree	Unemployed	0	25.0	30	0	0	6	2	14.0	1	0	0	6	Student	23.0	61.0
Female	[35-44]	Center	10000-100000	Degree	Employed	0	0.0	0	0	0	0	0	4.0	0	0	3	21	Employed_working	28.0	0.0
Female	[25-34]	Center	>100000	Degree	Employed	0		0	0	0	0	0	0.0	0	0	0	0	Employed_notworking	0.0	0.0
Male	[25-34]	South	>100000	NoDegree	Employed	0		0	0	0	0	0	0.0	0	0	0	0	Employed_notworking	0.0	0.0
Female	[18-24]	North-East	>100000	NoDegree	Unemployed	0	0.0	0	0	0	0	0	0.0	0	0	0	0	Student	0.0	0.0
Male	[25-34]	North-West	10000-100000	NoDegree	Employed	0	0.0	0	0	0	0	0	5.0	0	0	0	0	Employed_working	5.0	0.0
Female	[25-34]	South	>100000	Degree	Employed	0		0	0	0	0	0	0.0	0	3	0	1	Employed_notworking	4.0	0.0
Female	[45-54]	North-West	10000-100000	NoDegree	Employed	0	0.0	0	0	0	0	0	8.0	0	0	0	0	Employed_working	8.0	0.0
Female	[18-24]	North-East	10000-100000	Degree	Employed	0	5.0	0	0	0	0	13	13.0	0	0	0	16	Employed_working	42.0	5.0
Female	[25-34]	South	>100000	NoDegree	Employed	0		0	0	0	0	0	0.0	0	0	0	0	Employed_notworking	0.0	0.0
Male	[35-44]	Center	>100000	Degree	Employed	0		0	0	2	9	0	0.0	0	0	0	0	Employed_notworking	0.0	11.0
Female	[18-24]	Center	>100000	Degree	Employed	0	5.0	20	25	0	7	2	13.0	2	3	0	3	Employed_working	23.0	57.0
Male	[35-44]	South	<10000	NoDegree	Unemployed	0		0	1	0	0	5	0.0	0	0	0	0	Unemployed	5.0	1.0
Female	[35-44]	Center	<10000	NoDegree	Unemployed	0		0	0	0	0	0	0.0	0	0	0	0	Unemployed	0.0	0.0
Female	[45-54]	North-West	<10000	NoDegree	Employed	0	4.0	0	1	0	2	2	9.0	0	0	0	1	Employed_working	12.0	7.0
Female	[55-65]	North-West	<10000	Degree	Unemployed	0		0	20	0	3	0	0.0	0	1	0	3	Unemployed	4.0	23.0
Female	[45-54]	Center	<10000	NoDegree	Unemployed	0		0	3	0	0	0	0.0	0	3	0	0	Unemployed	3.0	3.0
Female	[55-65]	Center	<10000	Degree	Unemployed	1		0	0	0	0	1	0.0	0	0	0	0	Unemployed	1.0	1.0
Female	[35-44]	South	<10000	NoDegree	Unemployed	0		0	0	0	0	0	0.0	0	0	0	0	Unemployed	0.0	0.0
Male	[25-34]	North-West	<10000	NoDegree	Employed	0	0.0	0	0	0	0	0	5.0	0	0	0	0	Employed_working	5.0	0.0
Female	[55-65]	Center	<10000	NoDegree	Unemployed	0		0	0	0	0	3	0.0	0	0	0	0	Unemployed	3.0	0.0
Male	[35-44]	South	<10000	NoDegree	Unemployed	0		0	1	0	0	0	0.0	0	1	0	0	Unemployed	1.0	1.0
Male	[55-65]	North-East	<10000	NoDegree	Unemployed	2		0	5	0	0	4	0.0	0	6	0	7	Unemployed	17.0	7.0
Male	[55-65]	North-West	<10000	Degree	Employed	0	5.0	0	0	0	0	3	17.0	0	0	0	0	Employed_working	20.0	5.0
Female	[25-34]	Center	<10000	NoDegree	Employed	0	0.0	0	0	0	0	1	1.0	0	0	0	0	Employed_working	2.0	0.0
Male	[55-65]	South	<10000	NoDegree	Employed	0	4.0	0	5	0	1	3	3.0	0	4	0	2	Employed_working	12.0	10.0
Male	[45-54]	Center	<10000	NoDegree	Unemployed	1		0	2	0	0	1	0.0	1	3	0	0	Unemployed	5.0	3.0
Female	[25-34]	North-West	<10000	Degree	Unemployed	0		0	0	0	0	1	0.0	0	1	0	1	Unemployed	3.0	0.0
Female	[55-65]	North-East	<10000	NoDegree	Employed	0	6.0	0	0	0	0	0	51.0	0	0	0	5	Employed_working	56.0	6.0
Female	[35-44]	South	>100000	NoDegree	Employed	0	1.0	0	0	0	0	0	1.0	0	0	0	0	Employed_working	1.0	1.0
Male	[18-24]	North-West	>100000	NoDegree	Employed	0		0	0	0	0	1	0.0	2	3	4	2	Employed_notworking	12.0	0.0
Male	[55-65]	North-East	<10000	NoDegree	Unemployed	1		0	2	0	1	1	0.0	2	1	1	2	Unemployed	7.0	4.0
Female	[45-54]	North-West	<10000	NoDegree	Unemployed	0		0	0	0	0	0	0.0	0	0	0	0	Unemployed	0.0	0.0
Female	[55-65]	Center	<10000	Degree	Unemployed	0		0	0	1	0	0	0.0	0	0	1	24	Unemployed	25.0	1.0
Male	[18-24]	North-East	<10000	NoDegree	Unemployed	0	0.0	0	0	0	0	0	0.0	0	0	0	0	Student	0.0	0.0
Female	[25-34]	Center	<10000	Degree	Employed	0	0.0	0	0	0	0	0	0.0	0	0	0	0	Employed_working	0.0	0.0
Female	[45-54]	North-East	<10000	NoDegree	Employed	0	0.0	0	0	0	0	0	5.0	0	16	8	16	Employed_working	45.0	0.0
Female	[45-54]	North-East	10000-100000	NoDegree	Employed	0	30.0	0	0	0	0	0	30.0	0	0	0	2	Employed_working	32.0	30.0
Female	[25-34]	Center	<10000	Degree	Employed	1	20.0	0	2	0	0	0	26.0	0	2	0	0	Employed_working	28.0	23.0
Female	[25-34]	North-East	<10000	NoDegree	Employed	1	10.0	10	20	0	0	1	33.0	0	2	0	0	Employed_working	36.0	41.0
Female	[45-54]	North-East	<10000	NoDegree	Unemployed	0		0	0	0	0	0	0.0	0	0	0	0	Unemployed	0.0	0.0
Female	[45-54]	North-East	<10000	NoDegree	Unemployed	3		0	1	0	0	0	0.0	0	1	0	0	Unemployed	1.0	4.0
Female	[35-44]	Center	<10000	NoDegree	Unemployed	2		2	2	1	1	4	0.0	2	36	22	9	Unemployed	73.0	8.0
Female	[45-54]	South	>100000	Degree	Employed	0		0	0	0	0	0	0.0	0	0	0	0	Employed_notworking	0.0	0.0
Male	[45-54]	North-West	<10000	NoDegree	Employed	0	0.0	0	4	0	2	5	10.0	0	15	0	0	Employed_working	30.0	6.0
Female	[45-54]	North-East	<10000	NoDegree	Unemployed	0		0	2	1	0	0	0.0	0	0	0	0	Unemployed	0.0	3.0
Female	[35-44]	North-East	<10000	NoDegree	Employed	0	0.0	0	0	0	0	0	16.0	0	0	0	0	Employed_working	16.0	0.0
Male	[55-65]	North-West	<10000	NoDegree	Employed	4	4.0	0	0	0	0	0	16.0	0	0	0	0	Employed_working	16.0	8.0
Male	[55-65]	North-West	10000-100000	NoDegree	Unemployed	0		0	0	5	3	0	0.0	0	0	11	3	Unemployed	14.0	8.0
Male	[25-34]	South	<10000	Degree	Employed	0	3.0	0	0	0	0	0	3.0	0	0	0	0	Employed_working	3.0	3.0
Female	[55-65]	South	<10000	NoDegree	Employed	0	0.0	0	0	0	12	12	0.0	0	0	0	11	Employed_working	23.0	12.0
Female	[45-54]	North-East	>100000	NoDegree	Unemployed	0		0	0	0	0	0	0.0	0	0	0	0	Unemployed	0.0	0.0
Female	[45-54]	North-West	<10000	NoDegree	Unemployed	0		0	0	2	0	2	0.0	0	1	2	0	Unemployed	5.0	2.0
Male	[55-65]	North-East	<10000	NoDegree	Unemployed	5		3	2	1	2	1	0.0	12	16	2	17	Unemployed	48.0	13.0
Male	[45-54]	Center	<10000	NoDegree	Unemployed	0		0	0	0	0	2	0.0	0	0	0	3	Unemployed	5.0	0.0
Male	[45-54]	South	>100000	NoDegree	Employed	0	15.0	0	7	0	0	0	21.0	0	22	0	0	Employed_working	43.0	22.0
Male	[45-54]	Center	>100000	Degree	Employed	0		0	0	0	0	0	0.0	0	0	0	0	Employed_notworking	0.0	0.0
Female	[25-34]	North-East	<10000	NoDegree	Unemployed	0		0	0	0	0	0	0.0	0	0	0	0	Unemployed	0.0	0.0
Male	[45-54]	North-West	<10000	NoDegree	Employed	3		0	1	0	1	3	0.0	0	1	0	0	Employed_notworking	4.0	5.0
Male	[45-54]	North-West	<10000	NoDegree	Unemployed	0		0	2	0	1	1	0.0	3	5	0	0	Unemployed	9.0	3.0
Female	[55-65]	South	<10000	NoDegree	Employed	1	4.0	0	1	0	0	1	11.0	0	5	0	1	Employed_working	18.0	6.0
Male	[55-65]	South	<10000	NoDegree	Unemployed	0		0	10	0	2	0	0.0	0	2	0	3	Unemployed	5.0	12.0
Male	[18-24]	South	10000-100000	NoDegree	Unemployed	2	3.0	4	1	2	5	11	26.0	17	20	19	14	Student	107.0	17.0
Male	[55-65]	North-West	<10000	NoDegree	Employed	0	0.0	0	0	0	0	0	10.0	0	0	0	0	Employed_working	10.0	0.0
Female	[55-65]	North-West	<10000	NoDegree	Employed	0	30.0	0	0	10	0	0	16.0	1	5	4	0	Employed_working	26.0	40.0
Male	[55-65]	Center	<10000	Degree	Employed	0	0.0	0	0	0	0	0	0.0	0	0	0	0	Employed_working	0.0	0.0
Female	[55-65]	North-West	<10000	NoDegree	Unemployed	0		0	2	0	20	0	0.0	0	3	0	1	Unemployed	4.0	22.0
Male	[45-54]	Center	10000-100000	NoDegree	Unemployed	0		0	0	0	0	0	0.0	0	0	0	0	Unemployed	0.0	0.0
Female	[25-34]	North-West	<10000	Degree	Employed	0		0	0	0	0	2	0.0	0	0	0	0	Employed_notworking	2.0	0.0
Male	[25-34]	North-West	<10000	NoDegree	Employed	0	0.0	0	0	0	0	0	6.0	0	0	0	0	Employed_working	6.0	0.0
Female	[35-44]	Center	10000-100000	NoDegree	Employed	0		0	0	0	16	0	0.0	0	0	0	17	Employed_notworking	17.0	16.0
Male	[45-54]	North-West	10000-100000	NoDegree	Employed	0	5.0	0	10	0	0	4	4.0	0	0	0	0	Employed_working	8.0	15.0
Male	[25-34]	South	<10000	NoDegree	Unemployed	0		0	0	0	0	0	0.0	0	0	0	0	Unemployed	0.0	0.0
Female	[25-34]	South	>100000	NoDegree	Employed	0		0	0	0	0	4	0.0	0	2	0	4	Employed_notworking	10.0	0.0
Male	[55-65]	North-East	<10000	NoDegree	Unemployed	0		0	0	0	0	0	0.0	0	0	0	0	Unemployed	0.0	0.0
Male	[25-34]	Center	>100000	Degree	Employed	0		0	0	0	0	0	0.0	1	4	0	0	Employed_notworking	5.0	0.0
Female	[45-54]	North-East	<10000	NoDegree	Unemployed	0		0	0	0	0	0	0.0	0	0	0	0	Unemployed	0.0	0.0
Female	[35-44]	North-East	10000-100000	NoDegree	Employed	0	2.0	0	0	2	0	0	3.0	0	0	0	0	Employed_working	3.0	4.0
Male	[25-34]	South	10000-100000	NoDegree	Unemployed	0		0	0	0	0	0	0.0	0	0	0	0	Unemployed	0.0	0.0
Female	[45-54]	South	>100000	Degree	Employed	0		0	0	0	0	0	0.0	0	0	0	0	Employed_notworking	0.0	0.0
Male	[45-54]	Center	>100000	NoDegree	Employed	0		0	0	0	0	0	0.0	2	3	0	0	Employed_notworking	5.0	0.0
Male	[18-24]	South	10000-100000	NoDegree	Employed	0	17.0	0	0	0	0	0	32.0	0	0	0	0	Employed_working	32.0	17.0
Female	[18-24]	Center	>100000	Degree	Unemployed	0	0.0	0	0	0	0	0	21.0	0	0	0	0	Student	21.0	0.0
Female	[18-24]	South	10000-100000	NoDegree	Unemployed	0	2.0	0	0	0	0	0	7.0	0	1	0	2	Student	10.0	2.0
Female	[18-24]	South	<10000	Degree	Unemployed	0	0.0	0	0	0	0	0	0.0	0	0	0	0	Student	0.0	0.0
Female	[18-24]	South	<10000	NoDegree	Unemployed	3	0.0	0	0	0	8	3	0.0	0	0	0	13	Student	16.0	11.0
Female	[45-54]	North-West	<10000	NoDegree	Employed	0	4.0	0	0	0	0	0	3.0	0	0	0	0	Employed_working	3.0	4.0
Female	[55-65]	North-West	<10000	NoDegree	Unemployed	0		0	2	0	2	0	0.0	0	0	0	2	Unemployed	2.0	4.0
Female	[18-24]	South	10000-100000	Degree	Unemployed	4	2.0	0	0	0	0	4	0.0	0	0	0	0	Student	4.0	6.0
Male	[18-24]	South	10000-100000	NoDegree	Unemployed	0	0.0	0	0	0	0	0	0.0	0	0	0	0	Student	0.0	0.0
Female	[18-24]	North-East	<10000	Degree	Employed	0		0	30	10	0	0	0.0	0	0	1	0	Employed_notworking	1.0	40.0
Male	[18-24]	North-East	>100000	NoDegree	Employed	9	6.0	0	5	0	0	0	4.0	0	7	1	0	Employed_working	12.0	20.0
Male	[25-34]	South	<10000	NoDegree	Unemployed	0		0	0	0	0	0	0.0	0	0	0	0	Unemployed	0.0	0.0
Female	[55-65]	North-West	10000-100000	NoDegree	Unemployed	0		10	4	0	0	3	0.0	0	6	3	0	Unemployed	12.0	14.0
Female	[18-24]	North-West	10000-100000	NoDegree	Unemployed	5	2.0	0	0	0	0	0	0.0	0	0	0	0	Student	0.0	7.0
Female	[45-54]	North-West	10000-100000	Degree	Employed	0	20.0	0	0	1	1	0	75.0	0	0	0	1	Employed_working	76.0	22.0
Male	[55-65]	North-West	<10000	NoDegree	Employed	10		0	0	0	0	0	0.0	0	0	0	0	Employed_notworking	0.0	10.0
Male	[18-24]	North-West	>100000	NoDegree	Employed	0	10.0	0	0	0	0	1	25.0	0	0	0	35	Employed_working	61.0	10.0
Female	[35-44]	Center	>100000	Degree	Employed	0		0	0	0	0	18	0.0	0	3	0	4	Employed_notworking	25.0	0.0
Male	[55-65]	South	<10000	NoDegree	Employed	1	3.0	0	2	0	2	7	21.0	20	20	18	4	Employed_working	90.0	8.0
Female	[35-44]	North-West	<10000	Degree	Unemployed	0		0	0	0	0	0	0.0	0	0	0	0	Unemployed	0.0	0.0
Female	[55-65]	North-East	10000-100000	NoDegree	Unemployed	0		0	0	0	0	22	0.0	0	0	0	0	Unemployed	22.0	0.0
Female	[55-65]	Center	<10000	NoDegree	Unemployed	0		0	5	0	0	0	0.0	0	0	0	0	Unemployed	0.0	5.0
Male	[25-34]	North-West	<10000	NoDegree	Employed	0	50.0	0	1	0	0	15	0.0	0	0	0	0	Employed_working	15.0	51.0
Female	[18-24]	North-West	<10000	NoDegree	Unemployed	5		0	6	0	15	15	0.0	0	0	0	0	Unemployed	15.0	26.0
Male	[25-34]	South	<10000	NoDegree	Unemployed	0		0	0	0	0	2	0.0	0	0	0	2	Unemployed	4.0	0.0
Male	[55-65]	North-East	<10000	NoDegree	Unemployed	0		0	0	0	0	0	0.0	0	0	0	0	Unemployed	0.0	0.0
Female	[18-24]	North-West	10000-100000	NoDegree	Unemployed	1	0.0	0	0	0	0	7	0.0	0	2	0	0	Student	9.0	1.0
Female	[18-24]	North-West	10000-100000	NoDegree	Unemployed	0	0.0	0	0	0	0	0	0.0	0	0	0	0	Student	0.0	0.0
Female	[18-24]	North-West	<10000	Degree	Employed	1	0.0	0	4	1	2	11	0.0	12	6	12	6	Employed_working	47.0	8.0
Male	[45-54]	South	>100000	NoDegree	Employed	0		0	0	0	0	0	0.0	4	0	2	0	Employed_notworking	6.0	0.0
Female	[55-65]	Center	10000-100000	NoDegree	Employed	0	4.0	0	4	2	0	2	5.0	0	3	2	3	Employed_working	15.0	10.0
Male	[35-44]	South	<10000	NoDegree	Unemployed	0		0	0	0	0	0	0.0	9	0	0	0	Unemployed	9.0	0.0
Male	[55-65]	North-West	<10000	NoDegree	Unemployed	0		0	4	0	1	8	0.0	4	9	0	1	Unemployed	22.0	5.0
Male	[35-44]	North-West	<10000	NoDegree	Employed	0	4.0	0	0	0	0	2	12.0	0	0	0	0	Employed_working	14.0	4.0
Female	[45-54]	Center	10000-100000	NoDegree	Unemployed	0		0	3	3	0	5	0.0	5	0	3	0	Unemployed	13.0	6.0
Female	[45-54]	South	10000-100000	NoDegree	Employed	0	8.0	0	0	0	0	0	8.0	0	0	0	0	Employed_working	8.0	8.0
Female	[55-65]	South	>100000	Degree	Employed	0		0	0	0	0	0	0.0	0	2	2	0	Employed_notworking	4.0	0.0
Female	[55-65]	Center	<10000	NoDegree	Employed	0	0.0	0	0	0	0	6	2.0	0	0	0	0	Employed_working	8.0	0.0
Male	[18-24]	Center	10000-100000	Degree	Employed	1	1.0	1	0	0	1	0	0.0	0	0	0	0	Employed_working	0.0	4.0
Male	[25-34]	North-West	10000-100000	NoDegree	Employed	0	3.0	0	0	0	0	1	3.0	0	0	0	0	Employed_working	4.0	3.0
Male	[25-34]	South	10000-100000	NoDegree	Unemployed	0	0.0	0	0	0	0	4	0.0	0	0	0	0	Student	4.0	0.0
Male	[25-34]	South	<10000	Degree	Employed	0	0.0	0	0	0	0	1	10.0	0	0	0	3	Employed_working	14.0	0.0
Male	[55-65]	North-West	<10000	NoDegree	Unemployed	2		0	0	0	0	0	0.0	0	0	0	0	Unemployed	0.0	2.0
Male	[55-65]	North-West	10000-100000	NoDegree	Unemployed	0		0	0	0	4	17	0.0	0	4	0	8	Unemployed	29.0	4.0
Female	[25-34]	South	<10000	Degree	Unemployed	0	4.0	8	0	0	0	0	4.0	2	0	0	0	Student	6.0	12.0
Female	[18-24]	South	10000-100000	NoDegree	Unemployed	0	0.0	0	0	0	0	3	6.0	0	0	0	0	Student	9.0	0.0
Female	[35-44]	Center	10000-100000	NoDegree	Employed	0		0	0	0	0	0	0.0	0	2	0	0	Employed_notworking	2.0	0.0
Female	[35-44]	Center	>100000	Degree	Employed	0		0	0	0	0	0	0.0	0	0	0	0	Employed_notworking	0.0	0.0
Female	[55-65]	North-East	10000-100000	NoDegree	Unemployed	3		0	0	0	0	3	0.0	0	0	0	0	Unemployed	3.0	3.0
Male	[35-44]	North-East	<10000	Degree	Employed	0	0.0	0	20	0	0	0	8.0	0	3	0	0	Employed_working	11.0	20.0
Female	[45-54]	North-West	>100000	NoDegree	Employed	0	0.0	0	0	2	2	0	9.0	0	0	1	0	Employed_working	10.0	4.0
Female	[55-65]	South	10000-100000	NoDegree	Unemployed	0		0	15	0	0	0	0.0	0	13	0	0	Unemployed	13.0	15.0
Female	[45-54]	South	10000-100000	NoDegree	Unemployed	0		0	0	0	0	0	0.0	0	0	0	0	Unemployed	0.0	0.0
Female	[35-44]	North-East	10000-100000	NoDegree	Employed	1	1.0	0	1	0	0	3	3.0	0	2	0	0	Employed_working	8.0	3.0
Male	[55-65]	North-West	10000-100000	NoDegree	Unemployed	1		0	0	0	0	1	0.0	0	2	0	0	Unemployed	3.0	1.0
Male	[45-54]	Center	10000-100000	NoDegree	Employed	3	2.0	0	2	0	0	0	4.0	0	0	0	2	Employed_working	6.0	7.0
Male	[35-44]	North-West	<10000	NoDegree	Employed	2	1.0	2	1	1	1	9	11.0	12	11	13	12	Employed_working	68.0	8.0
Male	[35-44]	South	<10000	NoDegree	Unemployed	0		0	0	0	0	1	0.0	0	0	0	0	Unemployed	1.0	0.0
Female	[18-24]	South	>100000	NoDegree	Unemployed	0	0.0	0	0	0	0	0	0.0	0	0	0	0	Student	0.0	0.0
Female	[18-24]	South	10000-100000	NoDegree	Employed	5		2	2	5	5	0	0.0	16	10	28	9	Employed_notworking	63.0	19.0
Male	[55-65]	South	<10000	NoDegree	Unemployed	0		0	6	2	0	0	0.0	0	8	2	0	Unemployed	10.0	8.0
Female	[45-54]	South	<10000	Degree	Employed	0	0.0	0	0	0	0	3	0.0	0	0	0	0	Employed_working	3.0	0.0
Male	[55-65]	South	<10000	NoDegree	Unemployed	0		0	0	0	0	0	0.0	0	0	0	0	Unemployed	0.0	0.0
Female	[18-24]	Center	10000-100000	NoDegree	Unemployed	0	0.0	0	0	0	0	6	21.0	0	0	0	4	Student	31.0	0.0
Female	[55-65]	South	10000-100000	NoDegree	Employed	0	0.0	0	0	0	0	0	66.0	0	4	0	0	Employed_working	70.0	0.0
Male	[18-24]	North-West	>100000	NoDegree	Unemployed	4	0.0	0	0	0	4	4	0.0	0	0	0	4	Student	8.0	8.0
Male	[45-54]	North-West	>100000	Degree	Employed	2	0.0	0	3	0	0	2	0.0	0	3	0	0	Employed_working	5.0	5.0
Female	[18-24]	South	<10000	NoDegree	Unemployed	0		0	0	0	0	4	0.0	0	0	0	0	Unemployed	4.0	0.0
Male	[45-54]	North-West	<10000	NoDegree	Unemployed	0		0	4	15	0	0	0.0	0	4	11	0	Unemployed	15.0	19.0
Female	[18-24]	North-West	<10000	NoDegree	Employed	1	2.0	0	2	0	0	3	3.0	1	2	2	2	Employed_working	13.0	5.0
Female	[55-65]	South	<10000	NoDegree	Unemployed	2		0	1	0	0	2	0.0	0	1	0	0	Unemployed	3.0	3.0
Female	[35-44]	South	<10000	NoDegree	Employed	0	15.0	0	2	0	0	0	1.0	0	0	0	0	Employed_working	1.0	17.0
Female	[18-24]	North-West	<10000	NoDegree	Employed	0	0.0	0	0	0	0	8	0.0	0	0	0	0	Employed_working	8.0	0.0
Male	[25-34]	Center	10000-100000	Degree	Employed	0	4.0	0	6	0	0	15	16.0	0	3	0	0	Employed_working	34.0	10.0
Female	[45-54]	North-West	<10000	NoDegree	Employed	0	4.0	0	0	0	0	4	6.0	0	0	0	0	Employed_working	10.0	4.0
Female	[35-44]	South	<10000	NoDegree	Unemployed	0		0	0	0	0	0	0.0	0	0	0	0	Unemployed	0.0	0.0
Male	[25-34]	North-West	10000-100000	NoDegree	Employed	0	2.0	0	0	0	0	0	23.0	0	0	0	0	Employed_working	23.0	2.0
Female	[25-34]	Center	<10000	NoDegree	Unemployed	0		0	3	6	0	3	0.0	0	0	1	0	Unemployed	4.0	9.0
Female	[45-54]	South	<10000	NoDegree	Unemployed	0		0	3	0	0	6	0.0	0	3	0	0	Unemployed	9.0	3.0
Female	[55-65]	North-East	<10000	NoDegree	Employed	0	20.0	1	0	0	10	0	8.0	1	0	0	10	Employed_working	19.0	31.0
Male	[55-65]	Center	>100000	NoDegree	Employed	0	15.0	0	3	0	0	0	61.0	0	11	0	3	Employed_working	75.0	18.0
Male	[35-44]	Center	>100000	Degree	Employed	0		0	0	0	0	0	0.0	0	0	0	0	Employed_notworking	0.0	0.0
Female	[35-44]	Center	<10000	NoDegree	Unemployed	0		0	0	0	0	4	0.0	0	12	9	0	Unemployed	25.0	0.0
Female	[18-24]	South	>100000	Degree	Unemployed	0	0.0	0	0	0	0	0	0.0	0	0	0	0	Student	0.0	0.0
Male	[55-65]	Center	<10000	NoDegree	Employed	0	5.0	0	0	0	0	0	0.0	0	2	0	2	Employed_working	4.0	5.0
Female	[45-54]	North-West	<10000	NoDegree	Employed	0		0	50	0	0	0	0.0	0	6	0	0	Employed_notworking	6.0	50.0
Female	[35-44]	North-East	<10000	NoDegree	Unemployed	0		0	3	0	0	0	0.0	0	2	0	0	Unemployed	2.0	3.0
Female	[18-24]	Center	<10000	Degree	Employed	0	20.0	20	0	0	6	1	2.0	1	0	0	2	Employed_working	6.0	46.0
Male	[45-54]	Center	<10000	NoDegree	Employed	7	5.0	0	0	0	0	9	6.0	0	0	0	0	Employed_working	15.0	12.0
Female	[35-44]	North-East	<10000	NoDegree	Employed	18	5.0	0	0	0	15	4	0.0	8	0	0	12	Employed_working	24.0	38.0
Male	[35-44]	South	10000-100000	NoDegree	Employed	0	4.0	0	0	0	0	0	3.0	0	0	0	0	Employed_working	3.0	4.0
Female	[25-34]	South	>100000	NoDegree	Employed	0	1.0	2	1	0	0	2	5.0	3	0	0	1	Employed_working	11.0	4.0
Male	[45-54]	North-East	<10000	NoDegree	Employed	1	3.0	0	0	0	0	0	6.0	0	0	0	0	Employed_working	6.0	4.0
Female	[55-65]	North-West	<10000	NoDegree	Unemployed	1		0	1	6	0	1	0.0	0	1	6	0	Unemployed	8.0	8.0
Female	[45-54]	South	<10000	NoDegree	Unemployed	6		0	0	0	0	5	0.0	0	2	0	0	Unemployed	7.0	6.0
Male	[35-44]	Center	>100000	NoDegree	Employed	0		0	0	0	0	0	0.0	0	5	2	0	Employed_notworking	7.0	0.0
Female	[35-44]	North-East	<10000	NoDegree	Employed	3	2.0	0	0	0	15	2	5.0	0	0	0	0	Employed_working	7.0	20.0
Male	[55-65]	North-West	<10000	NoDegree	Unemployed	0		0	0	0	0	0	0.0	0	0	0	0	Unemployed	0.0	0.0
Male	[55-65]	North-East	10000-100000	NoDegree	Employed	0	0.0	0	0	0	0	0	0.0	0	0	0	0	Employed_working	0.0	0.0
Male	[18-24]	South	<10000	Degree	Unemployed	0	0.0	0	0	0	0	0	0.0	0	0	0	0	Student	0.0	0.0
Male	[55-65]	Center	<10000	NoDegree	Unemployed	0		0	0	0	0	3	0.0	0	8	0	0	Unemployed	11.0	0.0
Male	[35-44]	South	<10000	NoDegree	Unemployed	1		0	0	0	0	0	0.0	0	0	0	0	Unemployed	0.0	1.0
Male	[45-54]	Center	>100000	Degree	Employed	0		1	0	0	0	0	0.0	0	0	1	0	Employed_notworking	1.0	1.0
Male	[25-34]	South	>100000	Degree	Employed	2		2	0	0	0	2	0.0	0	0	0	0	Employed_notworking	2.0	4.0
Female	[18-24]	South	<10000	Degree	Unemployed	0	0.0	0	0	0	0	1	2.0	0	0	0	0	Student	3.0	0.0
Male	[55-65]	South	<10000	Degree	Unemployed	0		0	0	0	0	0	0.0	0	0	0	0	Unemployed	0.0	0.0
Female	[45-54]	Center	<10000	NoDegree	Unemployed	0		0	0	4	0	0	0.0	0	0	4	0	Unemployed	4.0	4.0
Female	[35-44]	North-East	<10000	NoDegree	Employed	0	10.0	20	0	10	0	1	2.0	0	15	1	0	Employed_working	19.0	40.0
Female	[25-34]	South	<10000	Degree	Employed	0	0.0	0	0	0	0	0	0.0	0	0	0	0	Employed_working	0.0	0.0
Female	[18-24]	Center	>100000	NoDegree	Unemployed	0	0.0	0	0	0	0	0	0.0	0	0	0	0	Student	0.0	0.0
Female	[55-65]	North-East	<10000	NoDegree	Unemployed	0		0	1	0	0	0	0.0	0	1	0	0	Unemployed	1.0	1.0
Female	[55-65]	South	10000-100000	NoDegree	Unemployed	11		3	5	0	2	11	0.0	5	11	0	3	Unemployed	30.0	21.0
Female	[25-34]	North-West	10000-100000	NoDegree	Employed	0	0.0	0	0	0	0	1	4.0	0	0	0	0	Employed_working	5.0	0.0
Female	[25-34]	South	>100000	NoDegree	Employed	0		0	0	0	0	1	0.0	1	0	1	0	Employed_notworking	3.0	0.0
Female	[18-24]	North-West	<10000	Degree	Unemployed	0	0.0	0	2	5	5	0	15.0	0	10	12	23	Student	60.0	12.0
Male	[18-24]	North-West	>100000	NoDegree	Employed	0	4.0	1	0	0	2	0	8.0	3	1	0	3	Employed_working	15.0	7.0
Male	[45-54]	South	<10000	NoDegree	Employed	0	0.0	0	0	0	0	0	0.0	0	0	0	0	Employed_working	0.0	0.0
Male	[25-34]	South	10000-100000	NoDegree	Employed	2	4.0	0	5	0	0	0	0.0	0	1	0	2	Employed_working	3.0	11.0
Female	[35-44]	South	10000-100000	NoDegree	Unemployed	0		0	4	0	0	4	0.0	0	2	0	0	Unemployed	6.0	4.0
Male	[18-24]	North-East	>100000	Degree	Unemployed	0	5.0	0	0	0	5	0	5.0	0	0	0	10	Student	15.0	10.0
Male	[25-34]	South	>100000	Degree	Employed	1	1.0	1	1	1	1	8	8.0	8	8	8	8	Employed_working	48.0	6.0
Female	[18-24]	North-East	<10000	NoDegree	Unemployed	2	20.0	0	20	0	0	2	2.0	0	1	0	0	Student	5.0	42.0
Female	[55-65]	South	>100000	NoDegree	Employed	0	0.0	0	0	0	0	3	12.0	2	4	0	4	Employed_working	25.0	0.0
Female	[25-34]	Center	>100000	NoDegree	Employed	0		0	0	0	0	1	0.0	0	1	0	0	Employed_notworking	2.0	0.0
Male	[55-65]	Center	<10000	NoDegree	Unemployed	1		0	0	0	0	0	0.0	8	0	1	0	Unemployed	9.0	1.0
Male	[25-34]	North-East	<10000	NoDegree	Employed	1	5.0	0	0	0	0	1	22.0	0	9	0	0	Employed_working	32.0	6.0
Female	[35-44]	North-East	10000-100000	NoDegree	Employed	0	0.0	0	0	0	2	0	16.0	0	0	0	0	Employed_working	16.0	2.0
Male	[35-44]	North-West	10000-100000	NoDegree	Employed	0	10.0	0	4	0	0	1	16.0	0	20	0	15	Employed_working	52.0	14.0
Male	[35-44]	Center	<10000	NoDegree	Unemployed	0		0	0	0	0	0	0.0	0	0	0	0	Unemployed	0.0	0.0
Female	[25-34]	South	>100000	NoDegree	Employed	0		0	0	0	0	0	0.0	0	0	0	0	Employed_notworking	0.0	0.0
Male	[55-65]	South	<10000	NoDegree	Unemployed	0		0	0	0	0	0	0.0	0	0	0	0	Unemployed	0.0	0.0
Female	[35-44]	South	10000-100000	NoDegree	Unemployed	2		0	1	1	0	2	0.0	0	1	1	0	Unemployed	4.0	4.0
Male	[55-65]	North-West	10000-100000	NoDegree	Employed	0	25.0	0	1	0	0	16	9.0	0	0	0	0	Employed_working	25.0	26.0
Female	[45-54]	North-West	<10000	NoDegree	Employed	0	8.0	0	1	0	0	0	8.0	0	1	0	0	Employed_working	9.0	9.0
Male	[55-65]	North-West	<10000	NoDegree	Unemployed	0		0	0	1	1	0	0.0	0	0	2	2	Unemployed	4.0	2.0
Male	[55-65]	North-West	<10000	Degree	Unemployed	0		0	1	0	0	0	0.0	0	6	0	0	Unemployed	6.0	1.0
Female	[35-44]	South	10000-100000	Degree	Employed	1	0.0	0	0	0	0	0	1.0	0	2	2	3	Employed_working	8.0	1.0
Male	[55-65]	Center	10000-100000	NoDegree	Unemployed	0		0	0	0	0	1	0.0	0	0	0	0	Unemployed	1.0	0.0
Male	[55-65]	North-East	10000-100000	Degree	Employed	0	4.0	0	0	0	4	0	20.0	0	32	0	27	Employed_working	79.0	8.0
Male	[55-65]	North-East	<10000	NoDegree	Employed	0	0.0	0	0	0	0	1	9.0	0	0	0	0	Employed_working	10.0	0.0
Male	[55-65]	North-West	<10000	NoDegree	Employed	0	0.0	0	0	0	15	0	0.0	0	1	0	18	Employed_working	19.0	15.0
Female	[45-54]	North-East	<10000	NoDegree	Unemployed	0		0	3	0	0	0	0.0	0	3	0	0	Unemployed	3.0	3.0
Male	[25-34]	South	>100000	NoDegree	Employed	0		0	0	0	0	0	0.0	0	0	0	0	Employed_notworking	0.0	0.0
Female	[55-65]	North-East	10000-100000	NoDegree	Unemployed	0		0	8	0	0	0	0.0	0	5	0	2	Unemployed	7.0	8.0
Male	[45-54]	North-West	<10000	NoDegree	Unemployed	0		0	0	0	0	0	0.0	0	4	0	0	Unemployed	4.0	0.0
Female	[25-34]	Center	>100000	Degree	Employed	0		0	0	0	0	0	0.0	0	0	0	0	Employed_notworking	0.0	0.0
Female	[55-65]	North-East	10000-100000	NoDegree	Employed	0	12.0	0	0	0	0	0	9.0	0	0	0	0	Employed_working	9.0	12.0
Female	[25-34]	North-West	10000-100000	Degree	Employed	2	2.0	2	2	2	2	12	45.0	0	16	20	36	Employed_working	129.0	12.0
Female	[55-65]	North-East	10000-100000	NoDegree	Unemployed	1		0	6	1	0	2	0.0	0	11	1	0	Unemployed	14.0	8.0
Female	[55-65]	North-West	<10000	NoDegree	Unemployed	0		0	5	1	2	6	0.0	0	5	0	4	Unemployed	15.0	8.0
Male	[55-65]	Center	<10000	NoDegree	Employed	0	10.0	0	15	0	1	1	6.0	0	15	0	1	Employed_working	23.0	26.0
Female	[25-34]	South	>100000	NoDegree	Employed	4	4.0	0	1	0	0	0	21.0	0	0	0	0	Employed_working	21.0	9.0
Male	[55-65]	South	>100000	NoDegree	Employed	0		0	0	0	0	0	0.0	0	0	0	0	Employed_notworking	0.0	0.0
Female	[55-65]	North-East	10000-100000	NoDegree	Unemployed	0		0	20	0	15	0	0.0	0	0	0	0	Unemployed	0.0	35.0
Female	[25-34]	North-East	<10000	NoDegree	Employed	0	0.0	0	0	0	0	0	3.0	0	0	0	0	Employed_working	3.0	0.0
Male	[55-65]	South	10000-100000	NoDegree	Employed	0	7.0	0	0	0	0	0	3.0	0	0	0	6	Employed_working	9.0	7.0
Male	[45-54]	South	<10000	NoDegree	Unemployed	0		0	0	0	0	0	0.0	0	1	0	0	Unemployed	1.0	0.0
Male	[55-65]	Center	<10000	Degree	Unemployed	0		0	0	0	0	0	0.0	0	0	1	0	Unemployed	1.0	0.0
Female	[55-65]	North-West	10000-100000	NoDegree	Unemployed	0		0	0	0	0	0	0.0	0	1	0	0	Unemployed	1.0	0.0
Male	[55-65]	South	<10000	NoDegree	Unemployed	0		0	0	0	0	0	0.0	0	0	0	0	Unemployed	0.0	0.0
Female	[25-34]	North-East	<10000	NoDegree	Employed	0	17.0	0	0	0	0	0	16.0	0	0	0	0	Employed_working	16.0	17.0
Male	[55-65]	Center	<10000	NoDegree	Unemployed	0		0	0	0	0	0	0.0	0	0	0	0	Unemployed	0.0	0.0
Female	[55-65]	Center	10000-100000	NoDegree	Unemployed	2		0	5	0	0	1	0.0	0	1	0	0	Unemployed	2.0	7.0
Female	[55-65]	North-West	10000-100000	NoDegree	Unemployed	0		0	2	0	0	4	0.0	0	2	0	2	Unemployed	8.0	2.0
Male	[45-54]	North-East	10000-100000	Degree	Unemployed	0		0	6	0	0	0	0.0	0	15	0	0	Unemployed	15.0	6.0
Female	[55-65]	Center	10000-100000	NoDegree	Unemployed	0		0	0	0	0	0	0.0	1	0	0	0	Unemployed	1.0	0.0
Female	[45-54]	North-East	10000-100000	Degree	Employed	2	1.0	0	2	0	2	2	2.0	0	1	0	2	Employed_working	7.0	7.0
Male	[25-34]	Center	10000-100000	NoDegree	Unemployed	0	0.0	0	0	0	0	0	0.0	0	0	0	0	Student	0.0	0.0
Female	[45-54]	Center	<10000	NoDegree	Employed	0	0.0	0	10	0	0	0	8.0	0	4	0	2	Employed_working	14.0	10.0
Female	[25-34]	North-East	<10000	Degree	Employed	0	4.0	0	0	0	0	2	24.0	0	1	0	0	Employed_working	27.0	4.0
Male	[55-65]	Center	<10000	NoDegree	Employed	0	0.0	0	0	0	0	1	0.0	0	2	0	0	Employed_working	3.0	0.0
Female	[45-54]	North-East	<10000	Degree	Unemployed	0		0	0	0	0	0	0.0	0	0	0	0	Unemployed	0.0	0.0
Male	[45-54]	Center	10000-100000	NoDegree	Employed	0	50.0	0	80	0	0	0	14.0	0	0	0	0	Employed_working	14.0	130.0
Female	[25-34]	South	10000-100000	NoDegree	Employed	2		0	4	0	8	0	0.0	8	0	0	2	Employed_notworking	10.0	14.0
Female	[45-54]	South	<10000	NoDegree	Unemployed	0		0	0	0	0	0	0.0	0	10	0	0	Unemployed	10.0	0.0
Female	[55-65]	North-East	<10000	NoDegree	Unemployed	0		0	0	0	0	0	0.0	0	21	0	0	Unemployed	21.0	0.0
Female	[35-44]	Center	10000-100000	NoDegree	Employed	0	0.0	0	0	0	0	0	0.0	0	0	0	0	Employed_working	0.0	0.0
Female	[45-54]	South	10000-100000	NoDegree	Employed	0	5.0	0	5	0	0	3	16.0	0	2	0	0	Employed_working	21.0	10.0
Female	[35-44]	South	<10000	NoDegree	Unemployed	0		4	5	3	4	0	0.0	0	4	0	0	Unemployed	4.0	16.0
Male	[35-44]	North-West	<10000	NoDegree	Employed	0	30.0	0	1	0	0	3	4.0	0	0	0	0	Employed_working	7.0	31.0
Female	[35-44]	South	10000-100000	NoDegree	Employed	0	20.0	0	0	0	20	0	25.0	0	0	0	41	Employed_working	66.0	40.0
Female	[35-44]	South	<10000	NoDegree	Employed	0		0	0	0	0	0	0.0	0	0	0	0	Employed_notworking	0.0	0.0
Male	[35-44]	South	10000-100000	NoDegree	Unemployed	0		0	3	0	1	0	0.0	0	1	0	3	Unemployed	4.0	4.0
Female	[55-65]	North-West	<10000	NoDegree	Employed	0	3.0	0	0	0	0	0	3.0	0	0	0	0	Employed_working	3.0	3.0
Female	[45-54]	South	<10000	NoDegree	Unemployed	0		0	0	0	0	0	0.0	0	1	1	0	Unemployed	2.0	0.0
Female	[55-65]	South	<10000	NoDegree	Unemployed	1		0	3	0	0	2	0.0	0	2	0	1	Unemployed	5.0	4.0
Male	[25-34]	Center	10000-100000	NoDegree	Unemployed	0	80.0	0	70	0	0	2	8.0	0	10	0	0	Student	20.0	150.0
Female	[35-44]	South	<10000	NoDegree	Unemployed	0		0	2	0	0	1	0.0	0	5	0	0	Unemployed	6.0	2.0
Female	[35-44]	South	10000-100000	Degree	Employed	2	2.0	0	0	0	0	0	2.0	0	19	0	0	Employed_working	21.0	4.0
Male	[35-44]	Center	<10000	NoDegree	Employed	5	9.0	0	0	1	0	5	14.0	0	0	1	0	Employed_working	20.0	15.0
Female	[45-54]	Center	10000-100000	NoDegree	Employed	5	6.0	0	5	0	4	5	4.0	0	54	0	24	Employed_working	87.0	20.0
Male	[35-44]	South	<10000	NoDegree	Unemployed	0		0	0	0	0	0	0.0	0	0	0	0	Unemployed	0.0	0.0
Female	[45-54]	North-West	<10000	NoDegree	Unemployed	0		0	0	0	0	0	0.0	0	0	0	0	Unemployed	0.0	0.0
Female	[45-54]	South	>100000	NoDegree	Employed	0		0	0	0	0	0	0.0	0	0	0	0	Employed_notworking	0.0	0.0
Female	[35-44]	North-West	10000-100000	NoDegree	Unemployed	0		2	0	0	0	4	0.0	11	2	0	14	Unemployed	31.0	2.0
Male	[25-34]	South	10000-100000	NoDegree	Unemployed	0		0	0	0	1	0	0.0	0	0	0	6	Unemployed	6.0	1.0
Female	[35-44]	North-West	<10000	NoDegree	Employed	0	20.0	0	0	0	0	35	17.0	0	3	0	0	Employed_working	55.0	20.0
Female	[45-54]	South	>100000	NoDegree	Employed	0		0	0	0	0	1	0.0	0	1	0	2	Employed_notworking	4.0	0.0
Male	[55-65]	North-West	<10000	NoDegree	Unemployed	0		0	0	0	0	1	0.0	0	0	0	0	Unemployed	1.0	0.0
Male	[55-65]	North-West	<10000	NoDegree	Employed	1	1.0	0	0	0	0	1	0.0	0	1	0	1	Employed_working	3.0	2.0
Male	[35-44]	Center	10000-100000	NoDegree	Unemployed	1		0	0	0	0	1	0.0	0	0	0	0	Unemployed	1.0	1.0
Male	[35-44]	South	<10000	Degree	Employed	1	0.0	2	0	0	1	7	4.0	13	2	7	13	Employed_working	46.0	4.0
Male	[45-54]	South	10000-100000	Degree	Employed	0	14.0	0	3	0	0	0	18.0	8	2	0	0	Employed_working	28.0	17.0
Male	[55-65]	North-West	<10000	NoDegree	Employed	2	2.0	2	2	2	2	2	3.0	0	3	3	1	Employed_working	12.0	12.0
Male	[45-54]	North-West	<10000	NoDegree	Unemployed	0		0	0	0	1	0	0.0	0	0	0	0	Unemployed	0.0	1.0
Female	[45-54]	North-West	10000-100000	NoDegree	Employed	2	12.0	23	0	0	0	6	5.0	3	0	0	0	Employed_working	14.0	37.0
Male	[25-34]	North-East	<10000	Degree	Employed	0	8.0	4	10	0	0	1	10.0	0	0	0	0	Employed_working	11.0	22.0
Female	[55-65]	North-West	<10000	NoDegree	Unemployed	0		0	0	0	0	0	0.0	0	0	0	0	Unemployed	0.0	0.0
Male	[35-44]	North-East	<10000	NoDegree	Employed	0	3.0	0	0	0	0	2	12.0	0	2	0	0	Employed_working	16.0	3.0
Male	[25-34]	North-West	>100000	NoDegree	Employed	0	0.0	0	0	0	0	0	11.0	0	2	0	0	Employed_working	13.0	0.0
Female	[35-44]	Center	10000-100000	Degree	Employed	0	4.0	0	15	2	20	8	15.0	0	26	0	10	Employed_working	59.0	41.0
Female	[35-44]	South	10000-100000	NoDegree	Unemployed	0		0	2	0	0	0	0.0	0	12	0	0	Unemployed	12.0	2.0
Female	[55-65]	North-West	10000-100000	NoDegree	Unemployed	0		0	0	0	0	1	0.0	0	0	0	0	Unemployed	1.0	0.0
Female	[35-44]	South	<10000	Degree	Employed	2	3.0	0	2	3	3	5	3.0	0	5	4	1	Employed_working	18.0	13.0
Female	[35-44]	Center	<10000	Degree	Employed	0	0.0	0	0	0	0	0	10.0	0	0	0	0	Employed_working	10.0	0.0
Female	[45-54]	North-West	<10000	NoDegree	Unemployed	3		0	2	0	0	2	0.0	0	0	0	0	Unemployed	2.0	5.0
Female	[55-65]	South	10000-100000	NoDegree	Employed	1	1.0	1	1	1	1	7	8.0	7	8	7	10	Employed_working	47.0	6.0
Male	[45-54]	South	<10000	NoDegree	Employed	0	0.0	0	0	0	0	0	4.0	7	5	0	0	Employed_working	16.0	0.0
Male	[35-44]	South	<10000	NoDegree	Employed	0	0.0	0	0	0	0	0	2.0	0	0	0	0	Employed_working	2.0	0.0
Male	[55-65]	Center	10000-100000	Degree	Unemployed	1		0	0	0	0	0	0.0	0	0	0	1	Unemployed	1.0	1.0
Female	[55-65]	South	<10000	Degree	Employed	0	0.0	0	0	0	0	24	22.0	0	7	0	0	Employed_working	53.0	0.0
Female	[45-54]	Center	>100000	NoDegree	Employed	1	0.0	0	0	0	0	0	17.0	0	3	0	0	Employed_working	20.0	1.0
Female	[35-44]	South	10000-100000	Degree	Employed	0		0	6	5	10	2	0.0	2	6	0	34	Employed_notworking	44.0	21.0
Female	[35-44]	North-West	<10000	NoDegree	Employed	0	0.0	0	0	0	0	0	4.0	0	0	0	0	Employed_working	4.0	0.0
Female	[45-54]	North-West	<10000	NoDegree	Employed	6	4.0	0	0	0	0	0	0.0	0	0	0	0	Employed_working	0.0	10.0
Male	[55-65]	North-East	10000-100000	NoDegree	Employed	0	11.0	0	0	3	4	0	11.0	0	0	1	4	Employed_working	16.0	18.0
Female	[25-34]	Center	10000-100000	NoDegree	Unemployed	2	1.0	1	1	3	1	2	0.0	0	1	1	1	Student	5.0	9.0
Female	[35-44]	Center	10000-100000	NoDegree	Unemployed	1	0.0	0	0	0	0	1	0.0	0	0	0	0	Student	1.0	1.0
Female	[45-54]	North-East	<10000	NoDegree	Unemployed	0		0	0	0	0	0	0.0	0	0	0	0	Unemployed	0.0	0.0
Female	[45-54]	Center	10000-100000	NoDegree	Unemployed	0		0	0	0	0	2	0.0	0	0	0	0	Unemployed	2.0	0.0
Female	[35-44]	North-West	<10000	Degree	Employed	0	0.0	0	0	1	0	0	0.0	0	0	1	0	Employed_working	1.0	1.0
Female	[45-54]	Center	<10000	NoDegree	Unemployed	0		0	0	0	0	0	0.0	0	5	0	0	Unemployed	5.0	0.0
Male	[55-65]	North-East	<10000	NoDegree	Employed	2	9.0	0	1	0	0	9	9.0	0	0	0	1	Employed_working	19.0	12.0
Female	[25-34]	South	10000-100000	NoDegree	Employed	0	0.0	0	0	0	0	9	6.0	0	0	0	0	Employed_working	15.0	0.0
Male	[35-44]	South	10000-100000	Degree	Employed	10	0.0	0	0	0	10	10	0.0	0	0	0	10	Employed_working	20.0	20.0
Male	[35-44]	South	10000-100000	NoDegree	Employed	0	0.0	0	0	0	0	0	14.0	0	0	0	0	Employed_working	14.0	0.0
Male	[55-65]	Center	<10000	NoDegree	Employed	0	0.0	0	0	0	0	3	3.0	0	0	0	0	Employed_working	6.0	0.0
Male	[35-44]	Center	<10000	NoDegree	Employed	0	0.0	0	0	0	0	2	7.0	0	2	0	2	Employed_working	13.0	0.0
Male	[35-44]	Center	10000-100000	NoDegree	Unemployed	0	2.0	0	0	0	2	0	7.0	0	1	0	0	Student	8.0	4.0
Male	[55-65]	South	<10000	NoDegree	Unemployed	3		0	0	0	0	1	0.0	0	0	0	0	Unemployed	1.0	3.0
Male	[25-34]	South	10000-100000	NoDegree	Unemployed	2	10.0	0	10	0	0	3	1.0	0	6	0	0	Student	10.0	22.0
Male	[25-34]	North-West	10000-100000	NoDegree	Unemployed	0		0	0	0	0	2	0.0	0	0	0	0	Unemployed	2.0	0.0
Male	[35-44]	South	<10000	Degree	Unemployed	0		0	0	0	0	2	0.0	0	0	0	0	Unemployed	2.0	0.0
Female	[55-65]	South	<10000	NoDegree	Unemployed	0		0	0	0	0	0	0.0	0	0	0	0	Unemployed	0.0	0.0
Female	[35-44]	South	<10000	NoDegree	Unemployed	1		0	0	0	0	1	0.0	0	0	0	0	Unemployed	1.0	1.0
Female	[55-65]	North-West	10000-100000	Degree	Unemployed	0		0	0	0	0	1	0.0	0	0	0	0	Unemployed	1.0	0.0
Female	[25-34]	South	10000-100000	Degree	Employed	1	4.0	0	0	0	0	0	8.0	0	0	0	8	Employed_working	16.0	5.0
Female	[55-65]	South	<10000	NoDegree	Unemployed	0		0	0	0	0	0	0.0	0	0	0	0	Unemployed	0.0	0.0
Male	[35-44]	North-East	<10000	NoDegree	Employed	0	2.0	0	0	0	0	3	2.0	0	0	0	0	Employed_working	5.0	2.0
Male	[55-65]	Center	10000-100000	NoDegree	Employed	0	3.0	0	0	0	0	3	3.0	0	0	0	0	Employed_working	6.0	3.0
Male	[35-44]	North-East	10000-100000	Degree	Employed	3	25.0	0	0	0	0	0	25.0	0	0	0	0	Employed_working	25.0	28.0
Female	[35-44]	South	<10000	NoDegree	Unemployed	0		0	0	0	0	0	0.0	0	0	0	0	Unemployed	0.0	0.0
Female	[45-54]	South	<10000	NoDegree	Employed	0	2.0	0	0	0	0	1	4.0	0	0	0	0	Employed_working	5.0	2.0
Female	[25-34]	Center	10000-100000	NoDegree	Unemployed	1	1.0	1	1	2	1	2	2.0	2	1	0	1	Student	8.0	7.0
Female	[25-34]	South	10000-100000	NoDegree	Unemployed	1	0.0	0	0	0	0	2	0.0	0	0	0	0	Student	2.0	1.0
Male	[35-44]	North-East	10000-100000	NoDegree	Employed	0	2.0	0	0	0	0	0	3.0	0	0	0	0	Employed_working	3.0	2.0
Female	[55-65]	South	>100000	Degree	Employed	0		0	0	0	0	0	0.0	0	0	0	0	Employed_notworking	0.0	0.0
Female	[35-44]	South	10000-100000	NoDegree	Unemployed	3		0	0	3	0	3	0.0	0	0	3	0	Unemployed	6.0	6.0
Male	[25-34]	South	10000-100000	Degree	Unemployed	2	1.0	2	1	3	2	2	5.0	1	7	7	4	Student	26.0	11.0
Male	[35-44]	South	10000-100000	NoDegree	Employed	0		0	0	0	0	1	0.0	0	0	0	0	Employed_notworking	1.0	0.0
Female	[55-65]	Center	10000-100000	NoDegree	Unemployed	0		0	0	0	0	0	0.0	0	1	0	0	Unemployed	1.0	0.0
Male	[55-65]	North-East	<10000	Degree	Employed	0	0.0	0	0	0	0	0	0.0	0	0	0	0	Employed_working	0.0	0.0
Female	[35-44]	North-East	10000-100000	NoDegree	Employed	2	12.0	0	0	3	0	0	15.0	0	0	3	0	Employed_working	18.0	17.0
Male	[55-65]	North-East	<10000	NoDegree	Unemployed	0		0	0	0	0	1	0.0	0	0	0	0	Unemployed	1.0	0.0
Female	[35-44]	Center	<10000	Degree	Unemployed	1		0	1	0	2	3	0.0	0	11	0	0	Unemployed	14.0	4.0
Male	[45-54]	South	10000-100000	NoDegree	Unemployed	0		0	0	0	0	0	0.0	0	0	0	0	Unemployed	0.0	0.0
Male	[45-54]	South	10000-100000	NoDegree	Employed	1	0.0	0	10	1	10	7	0.0	0	0	0	1	Employed_working	8.0	22.0
Male	[25-34]	Center	<10000	Degree	Unemployed	0	0.0	0	0	3	3	1	0.0	0	0	3	3	Student	7.0	6.0
Female	[45-54]	North-West	10000-100000	NoDegree	Employed	0	3.0	0	0	0	5	0	4.0	0	0	0	7	Employed_working	11.0	8.0
Female	[35-44]	North-East	10000-100000	NoDegree	Employed	0	0.0	0	0	0	0	0	38.0	0	0	0	0	Employed_working	38.0	0.0
Female	[35-44]	Center	<10000	NoDegree	Employed	0		0	1	0	0	2	0.0	0	1	0	2	Employed_notworking	5.0	1.0
Female	[55-65]	North-East	>100000	NoDegree	Employed	0		0	0	0	0	0	0.0	0	0	0	0	Employed_notworking	0.0	0.0
Male	[45-54]	North-East	<10000	NoDegree	Employed	1	12.0	0	0	0	0	1	10.0	0	0	0	0	Employed_working	11.0	13.0
Male	[55-65]	North-West	<10000	NoDegree	Employed	1	10.0	0	5	5	2	0	9.0	0	8	0	0	Employed_working	17.0	23.0
Female	[45-54]	Center	10000-100000	NoDegree	Employed	3		2	3	3	3	0	0.0	0	0	0	0	Employed_notworking	0.0	14.0
Female	[55-65]	North-East	<10000	NoDegree	Unemployed	0		0	0	0	0	0	0.0	0	4	0	21	Unemployed	25.0	0.0
Male	[35-44]	Center	<10000	NoDegree	Unemployed	1	0.0	0	0	10	0	5	0.0	0	1	3	0	Student	9.0	11.0
Female	[45-54]	Center	<10000	NoDegree	Employed	0	2.0	0	2	0	0	12	2.0	0	4	0	0	Employed_working	18.0	4.0
Female	[55-65]	South	<10000	NoDegree	Unemployed	0		0	2	0	0	5	0.0	0	2	0	0	Unemployed	7.0	2.0
Female	[55-65]	Center	<10000	NoDegree	Unemployed	0		0	1	2	0	0	0.0	9	10	15	0	Unemployed	34.0	3.0
Female	[45-54]	North-East	<10000	NoDegree	Employed	0	0.0	0	1	0	0	0	0.0	0	0	0	0	Employed_working	0.0	1.0
Male	[35-44]	South	10000-100000	NoDegree	Employed	0	50.0	0	0	0	0	0	25.0	0	9	0	0	Employed_working	34.0	50.0
Female	[55-65]	Center	<10000	NoDegree	Unemployed	1		0	5	0	0	1	0.0	0	6	0	0	Unemployed	7.0	6.0
Male	[25-34]	South	<10000	NoDegree	Unemployed	0	0.0	0	0	0	0	3	0.0	0	0	0	0	Student	3.0	0.0
Male	[25-34]	North-West	<10000	NoDegree	Employed	0	4.0	0	0	0	15	3	3.0	0	0	0	3	Employed_working	9.0	19.0
Male	[35-44]	Center	10000-100000	NoDegree	Employed	5	5.0	0	0	0	0	0	3.0	0	0	0	2	Employed_working	5.0	10.0
Male	[45-54]	Center	10000-100000	NoDegree	Unemployed	0		0	0	0	0	0	0.0	3	3	0	1	Unemployed	7.0	0.0
Female	[55-65]	South	>100000	NoDegree	Unemployed	0		0	0	0	8	0	0.0	0	0	0	9	Unemployed	9.0	8.0
Male	[18-24]	North-West	<10000	NoDegree	Employed	0		0	0	0	0	2	0.0	0	0	0	0	Employed_notworking	2.0	0.0
Female	[45-54]	North-West	<10000	Degree	Employed	0	100.0	0	0	0	0	4	16.0	0	0	0	0	Employed_working	20.0	100.0
Male	[55-65]	North-West	<10000	NoDegree	Unemployed	0		0	4	0	3	0	0.0	0	3	0	3	Unemployed	6.0	7.0
Female	[25-34]	Center	>100000	Degree	Unemployed	2	9.0	0	0	0	0	2	10.0	0	0	0	0	Student	12.0	11.0
Female	[55-65]	South	<10000	Degree	Unemployed	3		0	4	0	0	2	0.0	0	0	0	0	Unemployed	2.0	7.0
Male	[35-44]	Center	10000-100000	Degree	Employed	0	0.0	0	0	0	0	0	0.0	0	0	0	0	Employed_working	0.0	0.0
Male	[55-65]	South	10000-100000	NoDegree	Unemployed	0		0	0	0	0	2	0.0	0	0	0	0	Unemployed	2.0	0.0
Female	[45-54]	North-East	10000-100000	Degree	Employed	0	80.0	0	30	5	5	1	2.0	0	2	1	1	Employed_working	7.0	120.0
Male	[35-44]	North-West	<10000	NoDegree	Employed	3	0.0	0	5	0	4	0	4.0	0	2	0	12	Employed_working	18.0	12.0
Female	[45-54]	North-West	10000-100000	Degree	Unemployed	1		0	0	0	0	0	0.0	23	0	0	0	Unemployed	23.0	1.0
Male	[25-34]	North-West	>100000	Degree	Employed	20	10.0	10	10	10	10	5	11.0	7	5	6	7	Employed_working	41.0	70.0
Female	[45-54]	North-East	<10000	NoDegree	Employed	1	10.0	0	0	1	0	1	3.0	0	1	4	0	Employed_working	9.0	12.0
Male	[18-24]	South	<10000	NoDegree	Unemployed	3	5.0	2	3	2	0	4	4.0	7	10	3	1	Student	29.0	15.0
Male	[35-44]	South	10000-100000	NoDegree	Employed	0	0.0	0	0	0	0	0	10.0	0	0	0	0	Employed_working	10.0	0.0
Male	[25-34]	North-West	10000-100000	Degree	Unemployed	0	0.0	0	0	0	0	3	0.0	0	0	0	0	Student	3.0	0.0
Male	[35-44]	Center	<10000	NoDegree	Employed	0		0	0	0	0	0	0.0	0	0	0	0	Employed_notworking	0.0	0.0
Male	[45-54]	North-West	<10000	NoDegree	Employed	0	12.0	50	0	0	0	1	28.0	0	0	8	0	Employed_working	37.0	62.0
Male	[25-34]	North-West	>100000	Degree	Employed	0	0.0	8	4	0	5	0	28.0	0	0	0	0	Employed_working	28.0	17.0
Male	[55-65]	Center	<10000	NoDegree	Employed	0	0.0	0	10	0	5	0	3.0	0	3	0	5	Employed_working	11.0	15.0
Female	[35-44]	South	<10000	NoDegree	Unemployed	0		0	0	0	0	2	0.0	2	1	2	2	Unemployed	9.0	0.0
Female	[55-65]	Center	10000-100000	NoDegree	Employed	0		0	0	1	0	0	0.0	0	0	4	0	Employed_notworking	4.0	1.0
Female	[55-65]	South	10000-100000	NoDegree	Unemployed	1		0	3	0	0	1	0.0	0	1	0	0	Unemployed	2.0	4.0
Male	[45-54]	North-West	10000-100000	NoDegree		2		0	0	0	0	2	0.0	0	0	0	0	Unemployed	2.0	2.0
Male	[45-54]	South	10000-100000	NoDegree	Employed	0	5.0	0	2	0	0	0	4.0	0	2	0	0	Employed_working	6.0	7.0
Female	[35-44]	South	<10000	Degree	Employed	0	0.0	0	0	0	0	0	0.0	0	0	0	14	Employed_working	14.0	0.0
Female	[45-54]	South	10000-100000	NoDegree	Employed	0		0	0	0	0	0	0.0	0	0	0	0	Employed_notworking	0.0	0.0
Female	[35-44]	North-East	<10000	Degree	Employed	0	5.0	0	0	0	0	0	4.0	0	2	0	0	Employed_working	6.0	5.0
Male	[35-44]	Center	10000-100000	NoDegree	Employed	0	0.0	0	0	0	0	0	3.0	0	0	0	0	Employed_working	3.0	0.0
Male	[35-44]	North-East	>100000	NoDegree	Unemployed	0		0	0	0	0	0	0.0	0	0	0	0	Unemployed	0.0	0.0
Male	[45-54]	North-East	<10000	NoDegree	Employed	0	0.0	0	0	0	0	2	0.0	0	0	0	0	Employed_working	2.0	0.0
Female	[35-44]	Center	10000-100000	NoDegree	Employed	0		0	0	0	3	0	0.0	0	0	0	0	Employed_notworking	0.0	3.0
Male	[55-65]	North-West	10000-100000	NoDegree	Employed	0	4.0	0	0	0	6	0	4.0	0	0	0	2	Employed_working	6.0	10.0
Female	[45-54]	North-East	10000-100000	NoDegree	Employed	2	4.0	2	5	3	2	2	0.0	0	0	0	7	Employed_working	9.0	18.0
Male	[55-65]	North-East	<10000	NoDegree	Unemployed	0		0	2	5	0	0	0.0	0	1	6	0	Unemployed	7.0	7.0
Female	[25-34]	North-East	>100000	Degree	Employed	0	1.0	0	0	0	0	1	1.0	0	0	0	0	Employed_working	2.0	1.0
Female	[35-44]	Center	10000-100000	NoDegree	Employed	0		0	0	0	0	0	0.0	0	0	0	0	Employed_notworking	0.0	0.0
Female	[55-65]	North-East	>100000	Degree	Employed	0		0	0	0	0	0	0.0	0	0	0	0	Employed_notworking	0.0	0.0
Female	[35-44]	North-West	<10000	NoDegree	Unemployed	0		0	3	0	2	4	0.0	0	1	0	1	Unemployed	6.0	5.0
Female	[45-54]	Center	10000-100000	NoDegree	Employed	0	0.0	0	0	0	0	0	0.0	0	0	0	0	Employed_working	0.0	0.0
Female	[55-65]	North-West	10000-100000	NoDegree	Unemployed	0		0	0	0	0	10	0.0	0	15	0	0	Unemployed	25.0	0.0
Female	[45-54]	North-West	<10000	NoDegree	Employed	1	0.0	0	0	0	0	1	0.0	0	0	0	0	Employed_working	1.0	1.0
Female	[25-34]	North-West	<10000	NoDegree	Unemployed	0		0	2	0	0	2	0.0	0	0	0	4	Unemployed	6.0	2.0
Female	[35-44]	South	10000-100000	Degree	Unemployed	0		0	0	0	0	0	0.0	0	0	0	0	Unemployed	0.0	0.0
Male	[45-54]	North-West	<10000	NoDegree	Employed	0	9.0	0	7	0	6	0	11.0	0	10	0	0	Employed_working	21.0	22.0
Male	[45-54]	Center	10000-100000	NoDegree	Unemployed	2		0	0	0	0	2	0.0	0	0	0	0	Unemployed	2.0	2.0
Female	[35-44]	Center	<10000	NoDegree	Employed	0	58.0	0	0	0	0	0	54.0	0	0	0	0	Employed_working	54.0	58.0
Male	[55-65]	North-East	<10000	NoDegree	Unemployed	8		0	0	4	0	9	0.0	0	1	4	0	Unemployed	14.0	12.0
Female	[45-54]	North-West	<10000	Degree	Unemployed	0		0	0	0	0	0	0.0	0	0	0	0	Unemployed	0.0	0.0
Female	[35-44]	South	<10000	NoDegree	Employed	4	10.0	0	0	0	0	5	12.0	0	2	0	0	Employed_working	19.0	14.0
Female	[25-34]	North-West	<10000	NoDegree	Employed	0	2.0	0	0	0	0	0	23.0	0	0	0	0	Employed_working	23.0	2.0
Male	[35-44]	South	10000-100000	NoDegree	Unemployed	0		0	0	0	0	0	0.0	0	0	0	0	Unemployed	0.0	0.0
Male	[55-65]	South	>100000	NoDegree	Employed	0		3	2	0	0	0	0.0	0	0	0	0	Employed_notworking	0.0	5.0
Male	[35-44]	Center	<10000	NoDegree	Employed	3	17.0	0	0	0	0	3	16.0	0	0	0	0	Employed_working	19.0	20.0
Female	[55-65]	North-East	<10000	NoDegree	Unemployed	0		0	0	0	0	0	0.0	0	0	0	0	Unemployed	0.0	0.0
Male	[55-65]	North-West	<10000	NoDegree	Employed	0	10.0	0	0	0	0	0	6.0	0	0	0	0	Employed_working	6.0	10.0
Female	[35-44]	South	>100000	NoDegree	Unemployed	0		0	0	0	0	0	0.0	0	0	0	0	Unemployed	0.0	0.0
Female	[35-44]	Center	<10000	Degree	Employed	0	0.0	0	0	0	0	0	0.0	0	0	0	0	Employed_working	0.0	0.0
Female	[45-54]	North-East	>100000	NoDegree	Employed	0		0	0	0	0	0	0.0	2	3	0	4	Employed_notworking	9.0	0.0
Female	[35-44]	South	<10000	NoDegree	Employed	15	15.0	0	0	0	0	0	9.0	0	0	0	0	Employed_working	9.0	30.0
Male	[55-65]	South	10000-100000	Degree	Unemployed	0		0	0	0	0	1	0.0	4	3	0	0	Unemployed	8.0	0.0
Female	[35-44]	Center	10000-100000	NoDegree	Unemployed	0		0	0	0	0	2	0.0	0	0	0	0	Unemployed	2.0	0.0
Female	[55-65]	South	10000-100000	NoDegree	Unemployed	0		0	0	0	0	1	0.0	0	0	0	0	Unemployed	1.0	0.0
Male	[55-65]	North-West	10000-100000	NoDegree	Employed	0	0.0	0	0	5	0	0	10.0	0	0	4	0	Employed_working	14.0	5.0
Male	[35-44]	North-West	10000-100000	NoDegree	Employed	0		0	0	0	0	1	0.0	0	0	0	0	Employed_notworking	1.0	0.0
Male	[45-54]	South	10000-100000	NoDegree	Unemployed	2		0	10	10	0	5	0.0	0	14	14	0	Unemployed	33.0	22.0
Female	[45-54]	South	10000-100000	Degree	Employed	1	2.0	0	1	2	3	14	17.0	0	12	12	13	Employed_working	68.0	9.0
Male	[55-65]	South	>100000	NoDegree	Employed	0		0	0	0	0	1	0.0	1	0	1	0	Employed_notworking	3.0	0.0
Female	[25-34]	North-East	<10000	NoDegree	Employed	0		0	0	0	0	0	0.0	0	0	0	0	Employed_notworking	0.0	0.0
Female	[45-54]	Center	<10000	NoDegree	Unemployed	0		0	0	0	0	0	0.0	0	0	0	0	Unemployed	0.0	0.0
Female	[55-65]	Center	10000-100000	NoDegree	Unemployed	0		0	0	0	0	0	0.0	0	0	0	0	Unemployed	0.0	0.0
Male	[45-54]	North-East	10000-100000	NoDegree	Unemployed	0		0	2	0	0	0	0.0	0	0	0	0	Unemployed	0.0	2.0
Female	[45-54]	North-West	<10000	Degree	Employed	0	0.0	0	1	0	0	0	17.0	0	2	0	0	Employed_working	19.0	1.0
Male	[35-44]	North-West	10000-100000	NoDegree	Unemployed	0		0	0	0	0	0	0.0	0	1	0	0	Unemployed	1.0	0.0
Male	[35-44]	North-East	<10000	NoDegree	Employed	0	0.0	0	0	0	0	0	0.0	0	0	0	0	Employed_working	0.0	0.0
Female	[25-34]	South	<10000	NoDegree	Employed	0	20.0	0	0	0	0	27	29.0	0	0	0	0	Employed_working	56.0	20.0
Male	[55-65]	South	<10000	NoDegree	Employed	2	2.0	0	8	0	1	7	6.0	0	5	31	1	Employed_working	50.0	13.0
Male	[55-65]	North-East	>100000	Degree	Employed	0		0	0	0	0	0	0.0	2	1	0	1	Employed_notworking	4.0	0.0
Male	[45-54]	North-East	<10000	NoDegree	Employed	0	2.0	0	1	0	15	0	6.0	0	1	0	14	Employed_working	21.0	18.0
Female	[35-44]	Center	10000-100000	NoDegree	Employed	3	3.0	0	0	0	0	5	3.0	0	3	0	0	Employed_working	11.0	6.0
Female	[25-34]	North-East	10000-100000	NoDegree	Unemployed	0	0.0	0	0	0	0	0	0.0	0	0	0	1	Student	1.0	0.0
Female	[55-65]	South	<10000	NoDegree	Employed	0	5.0	0	10	0	0	0	5.0	0	0	0	0	Employed_working	5.0	15.0
Female	[45-54]	South	10000-100000	Degree	Unemployed	0		0	0	0	0	3	0.0	0	0	0	0	Unemployed	3.0	0.0
Male	[55-65]	North-West	10000-100000	NoDegree	Unemployed	0		0	0	0	0	2	0.0	0	0	0	9	Unemployed	11.0	0.0
Male	[25-34]	North-West	<10000	NoDegree	Unemployed	0		0	2	4	0	0	0.0	4	2	11	1	Unemployed	18.0	6.0
Female	[55-65]	Center	>100000	NoDegree	Employed	0		0	0	0	0	0	0.0	1	0	1	0	Employed_notworking	2.0	0.0
Male	[55-65]	North-West	<10000	NoDegree	Employed	0	0.0	0	0	0	0	0	2.0	0	0	0	0	Employed_working	2.0	0.0
Male	[55-65]	North-East	10000-100000	NoDegree	Unemployed	3		0	0	0	0	4	0.0	0	0	0	0	Unemployed	4.0	3.0
Female	[45-54]	South	<10000	NoDegree	Unemployed	30		0	0	0	30	0	0.0	0	13	0	0	Unemployed	13.0	60.0
Male	[55-65]	South	<10000	Degree	Unemployed	0		0	0	0	0	0	0.0	0	0	0	0	Unemployed	0.0	0.0
Female	[45-54]	South	<10000	NoDegree	Unemployed	0		0	0	0	0	0	0.0	0	0	0	0	Unemployed	0.0	0.0
Male	[45-54]	North-East	10000-100000	NoDegree	Employed	0	6.0	0	0	0	0	0	4.0	0	0	0	0	Employed_working	4.0	6.0
Male	[45-54]	South	10000-100000	Degree	Employed	0	10.0	0	1	0	10	0	6.0	0	2	0	4	Employed_working	12.0	21.0
Male	[45-54]	North-West	10000-100000	NoDegree	Unemployed	0		0	0	0	0	0	0.0	0	0	0	0	Unemployed	0.0	0.0
Female	[55-65]	South	>100000	Degree	Employed	0		0	0	0	0	0	0.0	2	0	0	0	Employed_notworking	2.0	0.0
Female	[45-54]	South	<10000	NoDegree	Unemployed	0		0	2	0	0	0	0.0	0	0	2	0	Unemployed	2.0	2.0
Male	[45-54]	North-West	<10000	NoDegree	Employed	2	5.0	0	0	0	0	7	7.0	0	3	0	1	Employed_working	18.0	7.0
Female	[45-54]	South	<10000	NoDegree	Employed	1	2.0	1	1	2	0	4	7.0	4	6	2	0	Employed_working	23.0	7.0
Female	[55-65]	South	10000-100000	NoDegree	Unemployed	2		0	3	2	1	3	0.0	0	6	7	3	Unemployed	19.0	8.0
Male	[35-44]	Center	10000-100000	NoDegree	Unemployed	0		0	20	0	0	0	0.0	0	21	0	0	Unemployed	21.0	20.0
Male	[35-44]	North-West	10000-100000	NoDegree	Employed	0	6.0	0	0	0	0	0	6.0	0	0	0	0	Employed_working	6.0	6.0
Female	[35-44]	South	<10000	NoDegree	Unemployed	0		0	0	0	0	9	0.0	0	0	0	0	Unemployed	9.0	0.0
Female	[55-65]	Center	>100000	Degree	Employed	0		0	0	0	0	0	0.0	0	0	1	0	Employed_notworking	1.0	0.0
Female	[45-54]	North-West	<10000	NoDegree	Employed	0	100.0	0	0	0	0	0	0.0	0	0	0	0	Employed_working	0.0	100.0
Male	[35-44]	Center	10000-100000	NoDegree	Employed	3	3.0	0	0	0	0	3	3.0	0	0	0	0	Employed_working	6.0	6.0
Female	[55-65]	South	10000-100000	Degree	Employed	0	24.0	0	0	0	0	5	5.0	29	3	0	0	Employed_working	42.0	24.0
Female	[45-54]	South	<10000	Degree	Unemployed	0		0	0	0	0	1	0.0	0	0	0	0	Unemployed	1.0	0.0
Male	[25-34]	South	10000-100000	Degree	Unemployed	0	0.0	0	0	0	0	0	0.0	0	0	0	0	Student	0.0	0.0
Female	[45-54]	South	<10000	Degree	Employed	0	0.0	0	0	0	0	0	0.0	0	0	0	0	Employed_working	0.0	0.0
Female	[45-54]	North-West	<10000	NoDegree	Employed	0	4.0	0	0	0	0	0	5.0	0	0	0	0	Employed_working	5.0	4.0
Male	[45-54]	South	<10000	NoDegree	Employed	2	15.0	0	0	0	0	3	12.0	0	0	0	0	Employed_working	15.0	17.0
Female	[45-54]	South	<10000	NoDegree	Employed	1		2	0	20	0	1	0.0	0	6	16	16	Employed_notworking	39.0	23.0
Male	[55-65]	North-East	<10000	NoDegree	Unemployed	0		0	0	5	0	1	0.0	0	0	0	6	Unemployed	7.0	5.0
Female	[45-54]	North-East	10000-100000	NoDegree	Unemployed	4		0	4	0	2	4	0.0	0	7	0	0	Unemployed	11.0	10.0
Female	[25-34]	South	<10000	NoDegree	Unemployed	2		2	3	2	0	3	0.0	6	8	10	0	Unemployed	27.0	9.0
Male	[45-54]	North-East	<10000	NoDegree	Employed	0	1.0	0	0	0	0	3	1.0	0	0	0	0	Employed_working	4.0	1.0
Male	[55-65]	North-East	10000-100000	NoDegree	Unemployed	0		0	0	0	0	0	0.0	0	0	0	0	Unemployed	0.0	0.0
Male	[18-24]	North-East	10000-100000	NoDegree	Unemployed	0	0.0	0	0	0	0	0	0.0	0	0	0	0	Student	0.0	0.0
Female	[45-54]	North-East	<10000	NoDegree	Unemployed	1		0	0	0	0	1	0.0	0	0	0	0	Unemployed	1.0	1.0
Female	[45-54]	South	<10000	NoDegree	Unemployed	0		0	0	0	0	4	0.0	0	0	0	0	Unemployed	4.0	0.0
Male	[45-54]	North-West	<10000	NoDegree	Employed	0	40.0	0	0	0	30	0	40.0	0	4	0	32	Employed_working	76.0	70.0
Female	[55-65]	North-East	10000-100000	NoDegree	Unemployed	3		0	0	0	0	5	0.0	0	0	0	0	Unemployed	5.0	3.0
Female	[35-44]	North-West	10000-100000	NoDegree	Unemployed	0		0	0	0	3	0	0.0	0	0	0	0	Unemployed	0.0	3.0
Male	[18-24]	South	10000-100000	NoDegree	Unemployed	0	0.0	0	0	7	0	1	0.0	0	0	5	0	Student	6.0	7.0
Male	[35-44]	North-West	<10000	NoDegree	Employed	0	0.0	0	0	0	0	0	3.0	0	0	0	0	Employed_working	3.0	0.0
Female	[55-65]	North-East	10000-100000	NoDegree	Employed	0		0	0	2	0	3	0.0	0	0	2	0	Employed_notworking	5.0	2.0
Male	[35-44]	North-West	<10000	NoDegree	Employed	0	15.0	0	20	0	0	0	17.0	0	0	0	0	Employed_working	17.0	35.0
Male	[35-44]	North-West	<10000	NoDegree	Employed	0	6.0	0	0	0	0	0	12.0	0	0	0	0	Employed_working	12.0	6.0
Female	[45-54]	South	10000-100000	NoDegree	Unemployed	2		0	5	0	20	0	0.0	0	4	0	13	Unemployed	17.0	27.0
Male	[45-54]	North-West	10000-100000	Degree	Employed	0	50.0	50	20	0	0	1	11.0	0	0	0	0	Employed_working	12.0	120.0
Female	[45-54]	North-East	<10000	NoDegree	Unemployed	0		0	0	0	0	0	0.0	0	0	0	0	Unemployed	0.0	0.0
Female	[25-34]	Center	<10000	Degree	Unemployed	0		6	5	0	3	0	0.0	1	0	0	0	Unemployed	1.0	14.0
Male	[55-65]	North-East	>100000	NoDegree	Employed	0		2	0	0	0	0	0.0	0	0	1	0	Employed_notworking	1.0	2.0
Female	[25-34]	North-West	>100000	NoDegree	Employed	0	30.0	0	0	0	0	10	9.0	0	0	0	0	Employed_working	19.0	30.0
Female	[45-54]	North-East	10000-100000	Degree	Employed	0	15.0	0	10	0	15	2	12.0	0	6	0	20	Employed_working	40.0	40.0
Female	[55-65]	South	<10000	NoDegree	Employed	2	0.0	0	0	0	0	2	0.0	0	0	0	0	Employed_working	2.0	2.0
Female	[55-65]	North-East	10000-100000	NoDegree	Employed	0	0.0	0	2	0	1	1	1.0	0	0	0	3	Employed_working	5.0	3.0
Female	[45-54]	Center	>100000	Degree	Unemployed	0		0	0	2	0	1	0.0	0	0	2	0	Unemployed	3.0	2.0
Female	[55-65]	South	>100000	NoDegree	Employed	2		3	0	0	0	0	0.0	0	0	0	0	Employed_notworking	0.0	5.0
Female	[45-54]	North-West	>100000	NoDegree	Employed	3	3.0	3	0	0	0	8	5.0	0	0	0	0	Employed_working	13.0	9.0
Female	[35-44]	North-West	<10000	NoDegree	Employed	0	6.0	0	0	0	0	0	16.0	0	10	0	0	Employed_working	26.0	6.0
Male	[45-54]	South	10000-100000	Degree	Employed	0	0.0	0	0	0	0	0	13.0	0	0	0	0	Employed_working	13.0	0.0
Male	[35-44]	South	<10000	NoDegree	Employed	0		0	0	0	0	0	0.0	0	0	0	0	Employed_notworking	0.0	0.0
Male	[55-65]	South	10000-100000	NoDegree	Employed	4	10.0	0	8	0	8	4	10.0	0	10	0	4	Employed_working	28.0	30.0
Male	[25-34]	North-West	>100000	NoDegree	Employed	0	0.0	0	0	0	0	3	3.0	0	0	0	0	Employed_working	6.0	0.0
Male	[45-54]	Center	>100000	NoDegree	Employed	0	0.0	0	0	0	0	0	0.0	0	0	0	0	Employed_working	0.0	0.0
Female	[55-65]	South	>100000	NoDegree	Unemployed	0		0	20	0	0	2	0.0	0	4	0	0	Unemployed	6.0	20.0
Male	[55-65]	North-East	10000-100000	NoDegree	Employed	0	0.0	0	0	0	0	2	0.0	0	0	0	0	Employed_working	2.0	0.0
Female	[55-65]	Center	10000-100000	NoDegree	Unemployed	1		2	2	3	2	6	0.0	12	2	7	0	Unemployed	27.0	10.0
Male	[55-65]	South	>100000	NoDegree	Employed	0	10.0	0	13	0	11	3	17.0	0	13	0	12	Employed_working	45.0	34.0
Female	[45-54]	North-West	10000-100000	NoDegree	Unemployed	0		0	0	0	0	4	0.0	2	2	0	3	Unemployed	11.0	0.0
Male	[35-44]	North-East	>100000	NoDegree	Employed	0	0.0	0	0	0	0	0	0.0	0	0	0	0	Employed_working	0.0	0.0
Female	[55-65]	South	10000-100000	NoDegree	Unemployed	2		0	2	0	4	0	0.0	0	2	0	4	Unemployed	6.0	8.0
Male	[45-54]	Center	10000-100000	NoDegree	Employed	0		0	0	0	0	0	0.0	0	0	0	0	Employed_notworking	0.0	0.0
Female	[45-54]	South	>100000	NoDegree	Unemployed	2		0	8	0	0	11	0.0	0	4	0	0	Unemployed	15.0	10.0
Female	[55-65]	Center	10000-100000	NoDegree	Unemployed	5		0	2	5	0	9	0.0	0	7	4	0	Unemployed	20.0	12.0
Male	[35-44]	North-East	10000-100000	Degree	Employed	1		1	1	1	1	0	0.0	0	0	0	0	Employed_notworking	0.0	5.0
Female	[35-44]	North-East	>100000	NoDegree	Unemployed	2		0	2	1	1	2	0.0	0	5	1	0	Unemployed	8.0	6.0
Female	[25-34]	North-West	10000-100000	Degree	Employed	0	0.0	0	0	0	0	9	9.0	0	0	0	0	Employed_working	18.0	0.0
Male	[45-54]	Center	10000-100000	NoDegree	Employed	0	0.0	0	0	0	0	0	0.0	0	0	0	0	Employed_working	0.0	0.0
Male	[55-65]	South	10000-100000	NoDegree	Employed	0	0.0	0	0	0	0	10	13.0	0	0	0	0	Employed_working	23.0	0.0
Male	[25-34]	North-East	10000-100000	NoDegree	Employed	0	2.0	0	0	0	0	3	2.0	0	0	0	0	Employed_working	5.0	2.0
Male	[45-54]	North-West	10000-100000	NoDegree	Employed	8	8.0	0	8	0	4	6	6.0	0	6	0	0	Employed_working	18.0	28.0
Female	[45-54]	North-West	<10000	Degree	Employed	0	100.0	0	0	0	4	0	106.0	0	0	0	5	Employed_working	111.0	104.0
Male	[45-54]	North-West	10000-100000	NoDegree	Employed	0	0.0	0	0	0	0	0	0.0	0	0	0	0	Employed_working	0.0	0.0
Male	[45-54]	Center	10000-100000	NoDegree	Employed	0	2.0	0	0	0	2	0	4.0	0	3	0	3	Employed_working	10.0	4.0
Female	[55-65]	South	10000-100000	NoDegree	Employed	0	0.0	0	0	0	0	1	1.0	0	0	0	1	Employed_working	3.0	0.0
Male	[55-65]	North-West	10000-100000	NoDegree	Employed	2	4.0	0	2	0	0	0	10.0	0	2	0	0	Employed_working	12.0	8.0
Male	[55-65]	South	>100000	NoDegree	Employed	0	1.0	0	0	0	0	0	2.0	0	0	0	0	Employed_working	2.0	1.0
Female	[25-34]	North-East	<10000	NoDegree	Employed	0	5.0	0	6	2	0	0	23.0	0	4	2	5	Employed_working	34.0	13.0
Male	[45-54]	Center	10000-100000	Degree	Employed	6	6.0	0	0	0	0	6	6.0	0	0	0	0	Employed_working	12.0	12.0
Male	[55-65]	Center	>100000	NoDegree	Employed	0	9.0	0	0	0	0	0	10.0	0	0	0	0	Employed_working	10.0	9.0
Male	[35-44]	North-West	10000-100000	NoDegree	Employed	0	4.0	0	0	0	0	6	1.0	0	0	0	0	Employed_working	7.0	4.0
Female	[35-44]	North-East	<10000	NoDegree	Employed	0	5.0	0	0	0	0	2	24.0	0	0	0	0	Employed_working	26.0	5.0
Male	[18-24]	Center	10000-100000	NoDegree	Employed	0	0.0	0	0	0	0	5	0.0	0	0	0	0	Employed_working	5.0	0.0
Female	[25-34]	North-East	>100000	NoDegree	Unemployed	2		0	0	2	0	4	0.0	0	66	9	0	Unemployed	79.0	4.0
Male	[55-65]	South	>100000	NoDegree	Employed	5		20	5	0	0	7	0.0	27	0	0	0	Employed_notworking	34.0	30.0
Female	[45-54]	South	10000-100000	NoDegree	Employed	1		0	1	0	0	0	0.0	1	1	0	0	Employed_notworking	2.0	2.0
Male	[35-44]	North-West	10000-100000	NoDegree	Employed	0	10.0	0	0	0	5	0	28.0	0	0	0	10	Employed_working	38.0	15.0
Female	[45-54]	South	<10000	NoDegree	Employed	0	20.0	0	0	0	0	1	0.0	0	0	0	3	Employed_working	4.0	20.0
Male	[25-34]	South	10000-100000	NoDegree	Employed	1	1.0	0	1	0	0	0	11.0	0	0	0	0	Employed_working	11.0	3.0
Male	[45-54]	Center	10000-100000	NoDegree	Employed	1	10.0	0	20	0	0	1	10.0	0	20	0	0	Employed_working	31.0	31.0
Male	[55-65]	North-East	10000-100000	NoDegree	Unemployed	0		0	0	0	3	3	0.0	0	0	0	3	Unemployed	6.0	3.0
Female	[45-54]	South	10000-100000	NoDegree	Unemployed	1		0	2	0	0	0	0.0	0	0	0	0	Unemployed	0.0	3.0
Female	[55-65]	North-West	10000-100000	NoDegree	Employed	0	5.0	0	0	0	0	0	4.0	0	1	0	0	Employed_working	5.0	5.0
Male	[55-65]	South	>100000	Degree	Employed	0		0	0	0	2	0	0.0	0	1	0	1	Employed_notworking	2.0	2.0
Male	[55-65]	Center	10000-100000	NoDegree	Employed	0	2.0	0	0	8	0	0	10.0	0	0	6	0	Employed_working	16.0	10.0
Male	[45-54]	Center	10000-100000	NoDegree	Employed	0	0.0	0	0	0	0	0	86.0	0	0	0	0	Employed_working	86.0	0.0
Male	[35-44]	North-West	<10000	NoDegree	Employed	0	0.0	0	0	0	0	8	0.0	35	0	0	0	Employed_working	43.0	0.0
Male	[25-34]	North-East	10000-100000	NoDegree	Employed	50	50.0	0	15	0	0	6	6.0	0	26	0	0	Employed_working	38.0	115.0
Female	[45-54]	South	>100000	NoDegree	Unemployed	0		0	5	0	0	0	0.0	0	1	0	1	Unemployed	2.0	5.0
Male	[55-65]	North-West	10000-100000	NoDegree	Employed	0	12.0	0	0	0	0	0	13.0	0	0	0	0	Employed_working	13.0	12.0
Male	[45-54]	North-West	10000-100000	NoDegree	Employed	0	0.0	0	0	0	0	0	0.0	0	0	0	0	Employed_working	0.0	0.0
Male	[55-65]	North-East	<10000	NoDegree	Employed	0	7.0	0	0	0	3	0	7.0	0	0	0	3	Employed_working	10.0	10.0
Male	[45-54]	North-West	10000-100000	NoDegree	Employed	1	30.0	0	0	0	0	2	34.0	0	0	0	0	Employed_working	36.0	31.0
Male	[55-65]	South	10000-100000	NoDegree	Unemployed	5		0	0	2	10	9	0.0	0	0	2	10	Unemployed	21.0	17.0
Female	[55-65]	South	10000-100000	NoDegree	Unemployed	1		0	0	0	0	3	0.0	0	0	0	1	Unemployed	4.0	1.0
Male	[35-44]	North-East	>100000	NoDegree	Employed	2	10.0	0	0	0	0	2	6.0	0	0	0	0	Employed_working	8.0	12.0
Female	[25-34]	South	<10000	NoDegree	Unemployed	0		0	0	0	0	0	0.0	0	0	0	0	Unemployed	0.0	0.0
Male	[45-54]	North-East	>100000	NoDegree	Unemployed	0		0	1	0	0	9	0.0	5	3	0	0	Unemployed	17.0	1.0
Male	[55-65]	North-West	>100000	NoDegree	Employed	0	15.0	0	2	0	0	0	18.0	0	5	0	1	Employed_working	24.0	17.0
Female	[45-54]	South	10000-100000	NoDegree	Employed	0	10.0	0	0	0	0	8	10.0	0	0	0	0	Employed_working	18.0	10.0
Male	[25-34]	North-East	>100000	NoDegree	Employed	1	1.0	1	1	0	0	1	1.0	1	1	1	1	Employed_working	6.0	4.0
Male	[55-65]	North-West	10000-100000	NoDegree	Employed	0	2.0	8	11	0	0	6	0.0	23	12	0	0	Employed_working	41.0	21.0
Male	[55-65]	Center	>100000	NoDegree	Employed	0		0	0	0	0	0	0.0	0	1	0	1	Employed_notworking	2.0	0.0
Female	[55-65]	North-West	10000-100000	Degree	Employed	0	70.0	0	0	0	0	1	70.0	0	6	0	0	Employed_working	77.0	70.0
Male	[35-44]	North-West	>100000	NoDegree	Employed	0		0	0	0	0	2	0.0	0	2	2	0	Employed_notworking	6.0	0.0
Female	[55-65]	Center	10000-100000	Degree	Employed	0	0.0	0	0	0	10	12	0.0	0	0	0	0	Employed_working	12.0	10.0
Male	[45-54]	North-East	<10000	NoDegree	Employed	0	9.0	0	0	0	0	0	10.0	0	0	0	0	Employed_working	10.0	9.0
Female	[45-54]	Center	>100000	NoDegree	Employed	3		0	2	0	0	1	0.0	0	1	0	0	Employed_notworking	2.0	5.0
Male	[35-44]	North-East	>100000	NoDegree	Employed	0	1.0	2	2	0	1	6	4.0	7	12	8	8	Employed_working	45.0	6.0
Female	[55-65]	North-East	<10000	NoDegree	Unemployed	0		0	0	0	0	0	0.0	0	0	0	0	Unemployed	0.0	0.0
Female	[35-44]	South	>100000	NoDegree	Employed	0		0	0	0	0	0	0.0	0	0	2	0	Employed_notworking	2.0	0.0
Male	[45-54]	South	>100000	NoDegree	Unemployed	2		1	1	1	1	0	0.0	0	0	0	0	Unemployed	0.0	6.0
Female	[25-34]	North-West	>100000	NoDegree	Employed	0	0.0	0	0	0	0	0	8.0	0	0	0	0	Employed_working	8.0	0.0
Female	[55-65]	North-West	>100000	NoDegree	Unemployed	0		0	0	0	5	1	0.0	0	0	0	14	Unemployed	15.0	5.0
Male	[18-24]	North-East	>100000	Degree	Employed	0	3.0	0	15	0	15	0	50.0	0	0	0	0	Employed_working	50.0	33.0
Female	[35-44]	North-East	<10000	NoDegree	Unemployed	0		0	0	1	0	3	0.0	0	0	1	0	Unemployed	4.0	1.0
Male	[45-54]	North-East	>100000	NoDegree	Employed	0	3.0	0	0	0	2	0	14.0	0	0	0	3	Employed_working	17.0	5.0
Female	[25-34]	North-East	10000-100000	NoDegree	Employed	0		0	0	0	0	0	0.0	0	0	0	0	Employed_notworking	0.0	0.0
Female	[35-44]	North-East	>100000	NoDegree	Unemployed	0		0	0	0	0	0	0.0	0	0	0	0	Unemployed	0.0	0.0
Male	[55-65]	North-East	<10000	NoDegree	Unemployed	0		0	1	0	3	0	0.0	0	2	0	2	Unemployed	4.0	4.0
Male	[55-65]	South	10000-100000	NoDegree	Employed	0	10.0	0	5	0	0	2	0.0	0	14	0	0	Employed_working	16.0	15.0
Female	[35-44]	South	10000-100000	NoDegree	Employed	0	0.0	0	0	1	1	4	4.0	0	1	0	4	Employed_working	13.0	2.0
Male	[18-24]	South	>100000	NoDegree	Employed	0		0	23	0	5	4	0.0	0	11	0	7	Employed_notworking	22.0	28.0
Male	[35-44]	North-West	10000-100000	NoDegree	Employed	1	2.0	0	0	0	0	3	0.0	0	0	0	2	Employed_working	5.0	3.0
Male	[45-54]	South	10000-100000	NoDegree	Employed	2	3.0	0	5	0	10	3	11.0	0	13	0	17	Employed_working	44.0	20.0
Female	[45-54]	South	10000-100000	NoDegree	Employed	0	10.0	0	5	0	0	2	37.0	0	18	0	0	Employed_working	57.0	15.0
Male	[45-54]	South	10000-100000	NoDegree	Employed	0	80.0	0	0	0	0	2	130.0	0	0	0	0	Employed_working	132.0	80.0
Male	[45-54]	North-West	>100000	NoDegree	Employed	0	2.0	0	0	0	0	0	6.0	0	0	0	0	Employed_working	6.0	2.0
Male	[55-65]	South	>100000	Degree	Employed	0		1	0	0	0	0	0.0	1	0	1	0	Employed_notworking	2.0	1.0
Male	[55-65]	North-East	<10000	NoDegree	Employed	0	9.0	0	0	0	0	3	0.0	0	0	0	0	Employed_working	3.0	9.0
Male	[45-54]	North-West	10000-100000	NoDegree	Unemployed	2		0	0	0	0	2	0.0	0	0	0	0	Unemployed	2.0	2.0
Male	[55-65]	Center	10000-100000	NoDegree	Unemployed	0		0	1	0	0	0	0.0	0	2	0	0	Unemployed	2.0	1.0
Female	[25-34]	North-East	10000-100000	NoDegree	Unemployed	0	0.0	0	0	0	0	0	0.0	0	0	0	0	Student	0.0	0.0
Male	[55-65]	North-West	>100000	Degree	Unemployed	0		0	2	0	0	2	0.0	0	3	0	0	Unemployed	5.0	2.0
Female	[45-54]	North-East	10000-100000	NoDegree	Unemployed	0		0	0	0	0	0	0.0	0	0	0	0	Unemployed	0.0	0.0
Male	[45-54]	North-East	>100000	NoDegree	Employed	1		0	0	1	1	1	0.0	0	1	0	1	Employed_notworking	3.0	3.0
Male	[55-65]	North-East	10000-100000	Degree	Unemployed	0		0	8	2	2	0	0.0	0	0	18	1	Unemployed	19.0	12.0
Female	[55-65]	South	10000-100000	NoDegree	Unemployed	0		0	3	0	0	0	0.0	0	3	0	0	Unemployed	3.0	3.0
Male	[35-44]	South	10000-100000	NoDegree	Employed	0	0.0	0	0	0	0	0	0.0	0	0	0	0	Employed_working	0.0	0.0
Female	[45-54]	North-East	>100000	NoDegree	Employed	0	30.0	0	20	0	14	6	25.0	0	6	0	12	Employed_working	49.0	64.0
Female	[55-65]	South	<10000	NoDegree	Unemployed	4		4	4	4	4	3	0.0	4	4	4	4	Unemployed	19.0	20.0
Female	[45-54]	North-West	10000-100000	NoDegree	Unemployed	0		0	0	0	0	1	0.0	0	0	0	0	Unemployed	1.0	0.0
Female	[55-65]	North-West	<10000	NoDegree	Employed	0		0	0	0	0	0	0.0	0	0	0	0	Employed_notworking	0.0	0.0
Female	[55-65]	North-East	10000-100000	NoDegree	Unemployed	0		0	0	0	0	1	0.0	0	0	0	0	Unemployed	1.0	0.0
Female	[35-44]	North-West	10000-100000	NoDegree	Employed	4	4.0	12	3	0	0	10	6.0	6	7	0	0	Employed_working	29.0	23.0
Female	[45-54]	South	<10000	NoDegree	Unemployed	1		0	0	0	0	1	0.0	1	0	0	0	Unemployed	2.0	1.0
Female	[55-65]	North-West	10000-100000	NoDegree	Employed	0	0.0	0	0	0	0	0	0.0	0	0	0	0	Employed_working	0.0	0.0
Male	[55-65]	North-East	10000-100000	NoDegree	Unemployed	0		0	0	0	0	0	0.0	0	0	0	0	Unemployed	0.0	0.0
Female	[35-44]	North-West	10000-100000	NoDegree	Unemployed	3		3	10	0	10	3	0.0	3	3	3	3	Unemployed	15.0	26.0
Female	[45-54]	South	10000-100000	NoDegree	Unemployed	0		0	0	0	0	0	0.0	0	0	0	0	Unemployed	0.0	0.0
Male	[55-65]	North-West	<10000	NoDegree	Unemployed	2		0	4	3	0	2	0.0	0	2	3	0	Unemployed	7.0	9.0
Male	[45-54]	North-East	<10000	NoDegree	Unemployed	0		0	0	0	0	10	0.0	0	0	0	0	Unemployed	10.0	0.0
Male	[45-54]	North-West	10000-100000	NoDegree		1		0	1	0	2	2	0.0	0	4	0	4	Unemployed	10.0	4.0
Male	[45-54]	North-East	<10000	NoDegree	Employed	0	0.0	0	2	0	0	4	6.0	2	7	14	9	Employed_working	42.0	2.0
Female	[55-65]	North-West	10000-100000	NoDegree	Unemployed	1		0	0	0	0	0	0.0	0	0	0	0	Unemployed	0.0	1.0
Female	[25-34]	North-West	<10000	NoDegree	Employed	3	0.0	0	2	3	3	20	32.0	30	30	25	28	Employed_working	165.0	11.0
Female	[35-44]	South	10000-100000	NoDegree	Unemployed	0		0	0	0	0	0	0.0	0	0	0	0	Unemployed	0.0	0.0
Female	[45-54]	North-East	10000-100000	NoDegree	Employed	0	4.0	0	3	0	3	0	15.0	0	4	0	7	Employed_working	26.0	10.0
Male	[45-54]	North-West	10000-100000	NoDegree	Employed	0	0.0	0	0	0	0	0	40.0	0	1	0	0	Employed_working	41.0	0.0
Female	[55-65]	Center	10000-100000	NoDegree	Unemployed	0		0	0	0	0	0	0.0	0	0	0	0	Unemployed	0.0	0.0
Male	[18-24]	North-West	>100000	NoDegree	Unemployed	0	0.0	0	0	0	0	0	20.0	0	0	0	0	Student	20.0	0.0
Male	[45-54]	North-East	10000-100000	NoDegree	Unemployed	1		0	0	0	0	1	0.0	0	0	0	0	Unemployed	1.0	1.0
Male	[25-34]	Center	>100000	NoDegree	Employed	0	0.0	0	0	0	0	3	10.0	0	0	0	0	Employed_working	13.0	0.0
Female	[55-65]	South	10000-100000	NoDegree	Employed	0	0.0	0	0	0	0	0	0.0	0	0	0	0	Employed_working	0.0	0.0
Female	[45-54]	North-West	10000-100000	NoDegree	Unemployed	0		0	0	0	0	0	0.0	0	0	0	0	Unemployed	0.0	0.0
Male	[45-54]	South	10000-100000	NoDegree	Employed	0	0.0	0	0	0	0	0	4.0	0	0	0	0	Employed_working	4.0	0.0
Male	[45-54]	South	10000-100000	NoDegree	Employed	1		2	1	4	1	11	0.0	10	9	10	5	Employed_notworking	45.0	9.0
Male	[45-54]	North-East	10000-100000	NoDegree		0		0	0	0	0	5	0.0	0	0	0	0	Unemployed	5.0	0.0
Male	[55-65]	North-East	10000-100000	NoDegree	Employed	0	5.0	0	0	0	0	4	5.0	0	0	0	1	Employed_working	10.0	5.0
Female	[45-54]	North-West	10000-100000	NoDegree	Employed	0	0.0	0	0	0	0	2	10.0	0	2	0	0	Employed_working	14.0	0.0
Male	[55-65]	North-East	10000-100000	NoDegree	Employed	0	9.0	0	0	0	0	0	9.0	0	0	0	0	Employed_working	9.0	9.0
Male	[45-54]	North-East	<10000	NoDegree	Employed	0	10.0	0	25	0	0	27	12.0	0	69	0	0	Employed_working	108.0	35.0
Male	[55-65]	South	<10000	NoDegree	Unemployed	0		0	0	0	0	0	0.0	0	2	0	0	Unemployed	2.0	0.0
Female	[55-65]	Center	>100000	NoDegree	Unemployed	0		0	0	0	0	0	0.0	0	0	0	0	Unemployed	0.0	0.0
Male	[35-44]	North-West	<10000	NoDegree	Unemployed	0		0	0	0	6	0	0.0	17	27	0	35	Unemployed	79.0	6.0
Male	[18-24]	North-East	10000-100000	Degree	Employed	0		0	0	0	0	0	0.0	0	0	0	0	Employed_notworking	0.0	0.0
Male	[55-65]	South	10000-100000	NoDegree	Employed	1		0	0	0	0	2	0.0	0	0	0	0	Employed_notworking	2.0	1.0
Female	[35-44]	South	10000-100000	NoDegree	Unemployed	0		0	0	0	0	3	0.0	0	0	0	0	Unemployed	3.0	0.0
Male	[25-34]	North-East	>100000	NoDegree	Employed	0	50.0	0	0	0	0	1	65.0	0	0	0	12	Employed_working	78.0	50.0
Male	[25-34]	South	>100000	NoDegree	Employed	0		0	0	0	0	0	0.0	0	0	0	0	Employed_notworking	0.0	0.0
Male	[45-54]	North-East	<10000	NoDegree	Employed	2	25.0	0	0	0	0	2	13.0	0	0	0	0	Employed_working	15.0	27.0
Female	[55-65]	South	<10000	NoDegree	Unemployed	0		0	0	30	0	3	0.0	0	0	30	0	Unemployed	33.0	30.0
Male	[45-54]	Center	10000-100000	NoDegree	Employed	1	4.0	0	10	5	0	1	7.0	0	31	30	0	Employed_working	69.0	20.0
Male	[45-54]	North-West	10000-100000	NoDegree	Employed	0	0.0	0	0	0	0	0	27.0	0	0	0	0	Employed_working	27.0	0.0
Male	[55-65]	South	10000-100000	NoDegree	Unemployed	5		1	1	1	1	1	0.0	1	1	1	1	Unemployed	5.0	9.0
Female	[35-44]	South	10000-100000	NoDegree	Unemployed	0		0	0	0	0	0	0.0	0	0	0	0	Unemployed	0.0	0.0
Female	[35-44]	North-West	<10000	NoDegree	Employed	0		0	0	0	0	2	0.0	0	6	0	13	Employed_notworking	21.0	0.0
Male	[45-54]	North-West	10000-100000	NoDegree	Employed	0	1.0	0	0	0	0	5	5.0	0	0	0	1	Employed_working	11.0	1.0
Male	[55-65]	South	10000-100000	NoDegree	Employed	2	6.0	7	1	3	5	1	10.0	0	6	0	8	Employed_working	25.0	24.0
Male	[45-54]	South	10000-100000	NoDegree	Employed	0	5.0	0	5	0	8	3	18.0	0	3	0	6	Employed_working	30.0	18.0
Female	[45-54]	North-East	>100000	NoDegree	Employed	0	17.0	0	20	0	11	0	36.0	0	14	0	13	Employed_working	63.0	48.0
Female	[25-34]	South	10000-100000	NoDegree	Employed	1		0	0	0	0	2	0.0	0	3	2	0	Employed_notworking	7.0	1.0
Female	[55-65]	North-West	10000-100000	NoDegree	Employed	0	20.0	0	0	0	0	0	11.0	0	0	0	0	Employed_working	11.0	20.0
Male	[35-44]	North-West	10000-100000	NoDegree	Employed	0	0.0	0	1	0	0	0	26.0	0	3	0	0	Employed_working	29.0	1.0
Female	[25-34]	North-West	10000-100000	NoDegree	Employed	0		0	0	0	0	1	0.0	0	0	0	0	Employed_notworking	1.0	0.0
Male	[55-65]	South	10000-100000	NoDegree	Employed	2		0	0	0	0	5	0.0	0	2	2	0	Employed_notworking	9.0	2.0
Female	[45-54]	Center	<10000	Degree	Unemployed	0		0	3	0	0	0	0.0	0	0	0	0	Unemployed	0.0	3.0
Male	[55-65]	North-West	>100000	NoDegree	Employed	0		0	0	0	0	0	0.0	0	0	0	0	Employed_notworking	0.0	0.0
Female	[35-44]	South	10000-100000	NoDegree	Employed	0	6.0	0	0	0	0	0	12.0	0	2	0	0	Employed_working	14.0	6.0
Male	[45-54]	South	10000-100000	NoDegree	Employed	1		0	0	0	2	0	0.0	2	0	0	3	Employed_notworking	5.0	3.0
Female	[45-54]	South	10000-100000	NoDegree	Employed	0	4.0	0	2	0	1	2	16.0	0	1	1	3	Employed_working	23.0	7.0
Male	[45-54]	North-East	<10000	NoDegree	Employed	0	20.0	0	0	0	0	0	36.0	0	0	0	0	Employed_working	36.0	20.0
Male	[55-65]	North-East	10000-100000	NoDegree	Employed	0	2.0	0	5	0	0	0	8.0	0	3	0	0	Employed_working	11.0	7.0
Female	[45-54]	Center	10000-100000	NoDegree	Employed	2	6.0	10	7	2	5	3	4.0	2	7	1	12	Employed_working	29.0	32.0
Male	[55-65]	North-West	10000-100000	NoDegree	Employed	0	10.0	0	0	0	0	0	0.0	0	0	0	0	Employed_working	0.0	10.0
Male	[45-54]	North-East	10000-100000	NoDegree	Employed	0	0.0	0	1	4	14	18	20.0	0	0	0	27	Employed_working	65.0	19.0
Female	[45-54]	North-West	<10000	NoDegree	Employed	1		0	0	0	0	0	0.0	0	0	0	0	Employed_notworking	0.0	1.0
Male	[55-65]	South	10000-100000	NoDegree	Employed	0	0.0	0	0	0	0	4	3.0	8	0	8	0	Employed_working	23.0	0.0
Male	[55-65]	South	10000-100000	NoDegree	Unemployed	5		2	5	4	5	6	0.0	1	1	1	1	Unemployed	10.0	21.0
Male	[45-54]	South	10000-100000	NoDegree	Employed	4	9.0	0	6	0	2	8	11.0	0	7	0	0	Employed_working	26.0	21.0
Male	[35-44]	North-West	10000-100000	NoDegree	Employed	0	25.0	100	0	0	20	3	1.0	0	0	0	0	Employed_working	4.0	145.0
Female	[55-65]	North-West	<10000	NoDegree	Unemployed	2		0	5	0	0	8	0.0	0	4	0	0	Unemployed	12.0	7.0
Female	[35-44]	North-East	<10000	NoDegree	Unemployed	0		0	0	0	0	0	0.0	0	8	0	0	Unemployed	8.0	0.0
Male	[55-65]	North-West	10000-100000	NoDegree	Employed	0	0.0	0	0	0	0	1	42.0	0	0	0	25	Employed_working	68.0	0.0
Male	[25-34]	South	>100000	NoDegree	Unemployed	1	2.0	0	0	0	0	3	1.0	0	1	0	1	Student	6.0	3.0
Male	[25-34]	South	10000-100000	NoDegree	Unemployed	0		0	0	0	0	0	0.0	0	0	0	0	Unemployed	0.0	0.0
Male	[55-65]	North-West	10000-100000	NoDegree	Employed	2	3.0	2	4	0	4	5	13.0	0	7	0	3	Employed_working	28.0	15.0
Female	[55-65]	North-West	10000-100000	NoDegree	Unemployed	0		0	2	0	0	2	0.0	0	3	0	10	Unemployed	15.0	2.0
Female	[35-44]	North-East	<10000	Degree	Employed	1	4.0	0	0	1	0	1	18.0	0	0	0	0	Employed_working	19.0	6.0
Male	[25-34]	South	>100000	NoDegree	Employed	0	10.0	0	10	0	0	0	10.0	0	3	0	0	Employed_working	13.0	20.0
Female	[25-34]	North-West	<10000	NoDegree	Unemployed	0		1	0	0	0	0	0.0	0	0	0	0	Unemployed	0.0	1.0
Female	[25-34]	South	<10000	Degree	Unemployed	0	0.0	0	0	0	0	0	0.0	0	0	0	0	Student	0.0	0.0
Female	[45-54]	South	10000-100000	Degree	Employed	0		0	0	0	0	5	0.0	0	0	9	0	Employed_notworking	14.0	0.0
Male	[35-44]	North-East	>100000	NoDegree	Employed	0	0.0	0	5	0	0	0	0.0	0	4	0	0	Employed_working	4.0	5.0
Male	[45-54]	North-East	<10000	NoDegree	Employed	0	10.0	0	0	0	0	0	10.0	0	8	0	0	Employed_working	18.0	10.0
Male	[45-54]	North-West	10000-100000	Degree	Employed	0	0.0	0	0	0	0	2	0.0	0	0	0	0	Employed_working	2.0	0.0
Female	[55-65]	North-West	>100000	NoDegree	Employed	2	10.0	6	3	6	5	2	18.0	24	15	10	10	Employed_working	79.0	32.0
Male	[55-65]	North-East	10000-100000	NoDegree	Employed	0	5.0	0	1	0	0	0	9.0	0	0	0	0	Employed_working	9.0	6.0
Male	[55-65]	South	>100000	NoDegree	Employed	0		0	0	0	0	0	0.0	0	0	0	0	Employed_notworking	0.0	0.0
Male	[35-44]	North-East	10000-100000	NoDegree	Employed	0	15.0	0	0	0	0	0	14.0	0	0	0	0	Employed_working	14.0	15.0
Male	[35-44]	South	10000-100000	NoDegree	Employed	0	0.0	0	0	0	0	11	0.0	0	0	0	0	Employed_working	11.0	0.0
Female	[55-65]	South	<10000	NoDegree	Unemployed	0		0	3	0	0	1	0.0	0	5	0	0	Unemployed	6.0	3.0
Female	[45-54]	South	10000-100000	Degree	Employed	2	3.0	0	4	0	3	4	4.0	0	10	0	5	Employed_working	23.0	12.0
Female	[45-54]	North-East	>100000	Degree	Employed	0	10.0	0	0	0	0	0	10.0	0	0	0	0	Employed_working	10.0	10.0
Female	[25-34]	South	10000-100000	NoDegree	Employed	0	0.0	0	0	0	0	0	12.0	0	0	0	0	Employed_working	12.0	0.0
Female	[55-65]	North-West	<10000	NoDegree	Employed	0	0.0	0	0	0	0	0	28.0	0	0	0	0	Employed_working	28.0	0.0
Female	[35-44]	North-East	10000-100000	Degree	Employed	0	0.0	0	0	0	0	0	28.0	0	0	0	4	Employed_working	32.0	0.0
Male	[45-54]	North-West	<10000	NoDegree	Employed	0	6.0	0	0	0	0	7	8.0	0	0	0	0	Employed_working	15.0	6.0
Female	[25-34]	North-East	>100000	Degree	Employed	0	10.0	0	15	5	0	6	4.0	0	0	6	0	Employed_working	16.0	30.0
Female	[45-54]	North-East	10000-100000	NoDegree	Employed	0	0.0	0	0	0	0	0	0.0	0	0	0	0	Employed_working	0.0	0.0
Female	[45-54]	North-West	10000-100000	Degree	Employed	1	0.0	0	0	0	0	0	24.0	0	0	0	0	Employed_working	24.0	1.0
Male	[35-44]	South	10000-100000	NoDegree	Employed	0	20.0	0	15	0	0	0	10.0	0	45	0	0	Employed_working	55.0	35.0
Female	[45-54]	South	10000-100000	NoDegree	Unemployed	0		0	1	15	0	0	0.0	0	0	1	0	Unemployed	1.0	16.0
Male	[35-44]	North-West	10000-100000	NoDegree	Employed	0	0.0	0	4	0	4	0	6.0	0	0	0	4	Employed_working	10.0	8.0
Male	[35-44]	South	<10000	Degree	Employed	0	0.0	0	5	0	0	3	53.0	0	1	0	0	Employed_working	57.0	5.0
Male	[45-54]	North-East	10000-100000	Degree	Employed	5	20.0	0	3	2	0	0	26.0	0	0	1	0	Employed_working	27.0	30.0
Female	[45-54]	South	<10000	NoDegree	Unemployed	1		0	0	0	0	0	0.0	1	0	1	0	Unemployed	2.0	1.0
Female	[35-44]	South	10000-100000	NoDegree	Unemployed	0		0	3	3	1	0	0.0	0	1	3	1	Unemployed	5.0	7.0
Female	[45-54]	Center	10000-100000	NoDegree	Employed	0	6.0	0	0	0	0	0	33.0	0	2	0	0	Employed_working	35.0	6.0
Female	[25-34]	North-West	<10000	Degree	Employed	0		0	0	0	0	0	0.0	0	0	0	0	Employed_notworking	0.0	0.0
Female	[45-54]	North-East	10000-100000	NoDegree	Employed	0	2.0	0	0	2	0	0	2.0	0	0	2	0	Employed_working	4.0	4.0
Female	[25-34]	North-West	10000-100000	NoDegree	Employed	0		0	0	0	0	0	0.0	0	0	0	0	Employed_notworking	0.0	0.0
Male	[45-54]	North-West	10000-100000	NoDegree	Employed	1		0	30	0	0	8	0.0	0	32	0	0	Employed_notworking	40.0	31.0
Male	[35-44]	South	10000-100000	NoDegree	Employed	0	0.0	0	0	2	0	3	2.0	5	2	4	0	Employed_working	16.0	2.0
Female	[45-54]	South	>100000	NoDegree	Employed	0		0	2	0	0	2	0.0	0	1	0	0	Employed_notworking	3.0	2.0
Male	[18-24]	North-West	<10000	Degree	Unemployed	3	20.0	3	0	0	3	7	7.0	2	0	0	3	Student	19.0	29.0
Female	[25-34]	North-East	<10000	NoDegree	Employed	1	50.0	50	0	0	0	2	17.0	29	0	0	0	Employed_working	48.0	101.0
Female	[45-54]	Center	>100000	NoDegree	Employed	0	50.0	0	0	0	0	0	20.0	0	0	0	0	Employed_working	20.0	50.0
Male	[45-54]	North-East	10000-100000	NoDegree	Employed	0	2.0	1	2	2	2	5	2.0	4	4	1	11	Employed_working	27.0	9.0
Male	[55-65]	North-East	10000-100000	NoDegree	Unemployed	0		0	0	0	0	0	0.0	0	0	0	0	Unemployed	0.0	0.0
Female	[25-34]	South	10000-100000	Degree	Employed	2	2.0	2	2	2	2	16	8.0	5	5	7	11	Employed_working	52.0	12.0
Male	[35-44]	North-East	10000-100000	NoDegree	Employed	0	14.0	0	0	0	0	15	14.0	0	0	0	0	Employed_working	29.0	14.0
Female	[55-65]	South	<10000	NoDegree	Unemployed	0		0	0	0	0	0	0.0	0	0	0	0	Unemployed	0.0	0.0
Male	[45-54]	North-East	>100000	Degree	Employed	0	1.0	1	0	0	1	7	8.0	6	4	7	6	Employed_working	38.0	3.0
Male	[45-54]	South	>100000	NoDegree	Employed	2	5.0	5	5	2	10	21	22.0	18	11	15	15	Employed_working	102.0	29.0
Male	[55-65]	North-West	>100000	NoDegree	Employed	0	20.0	0	0	0	0	0	25.0	0	0	0	0	Employed_working	25.0	20.0
Male	[45-54]	North-West	10000-100000	NoDegree	Employed	1		0	0	0	0	4	0.0	0	3	2	0	Employed_notworking	9.0	1.0
Female	[35-44]	North-West	10000-100000	NoDegree	Employed	0	0.0	0	0	0	10	2	1.0	0	0	0	0	Employed_working	3.0	10.0
Female	[45-54]	North-East	<10000	NoDegree	Unemployed	0		0	0	0	0	0	0.0	0	0	0	2	Unemployed	2.0	0.0
Male	[45-54]	North-West	>100000	NoDegree	Employed	0		0	1	0	0	0	0.0	0	1	0	0	Employed_notworking	1.0	1.0
Female	[55-65]	Center	<10000	NoDegree	Employed	1	25.0	0	9	0	16	0	26.0	0	26	0	0	Employed_working	52.0	51.0
Male	[55-65]	North-East	10000-100000	NoDegree	Employed	0	25.0	0	0	0	0	0	22.0	0	0	0	0	Employed_working	22.0	25.0
Female	[35-44]	North-West	10000-100000	NoDegree	Unemployed	0		0	0	1	0	0	0.0	1	0	1	0	Unemployed	2.0	1.0
Female	[45-54]	North-West	10000-100000	Degree	Employed	1	3.0	0	0	0	0	1	6.0	0	0	0	0	Employed_working	7.0	4.0
Male	[45-54]	North-West	10000-100000	NoDegree	Employed	0	3.0	0	8	0	1	0	5.0	0	2	0	2	Employed_working	9.0	12.0
Male	[55-65]	Center	10000-100000	NoDegree	Employed	5		5	9	6	6	3	0.0	3	3	3	3	Employed_notworking	15.0	31.0
Male	[18-24]	South	>100000	NoDegree	Unemployed	2	3.0	2	2	2	2	14	13.0	15	12	13	14	Student	81.0	13.0
Male	[55-65]	Center	>100000	NoDegree	Employed	0	0.0	0	0	0	0	25	26.0	0	16	0	17	Employed_working	84.0	0.0
Male	[35-44]	South	10000-100000	NoDegree	Employed	0		0	2	5	0	12	0.0	13	10	0	12	Employed_notworking	47.0	7.0
Female	[45-54]	South	10000-100000	NoDegree	Unemployed	2		0	0	5	0	0	0.0	0	4	4	0	Unemployed	8.0	7.0
Male	[55-65]	Center	10000-100000	NoDegree	Unemployed	0		0	0	0	0	0	0.0	0	6	0	0	Unemployed	6.0	0.0
Male	[55-65]	South	10000-100000	NoDegree	Employed	0		0	0	0	0	2	0.0	0	0	0	0	Employed_notworking	2.0	0.0
Male	[45-54]	North-West	10000-100000	NoDegree	Employed	2	1.0	1	2	1	1	1	1.0	8	10	0	0	Employed_working	20.0	8.0
Male	[45-54]	North-West	>100000	NoDegree	Employed	0	10.0	0	0	0	0	0	8.0	0	0	0	0	Employed_working	8.0	10.0
Male	[55-65]	North-East	10000-100000	NoDegree	Employed	0	0.0	0	0	0	0	0	22.0	0	0	0	0	Employed_working	22.0	0.0
Female	[55-65]	North-East	>100000	NoDegree	Employed	1	2.0	0	1	0	1	0	5.0	0	5	0	0	Employed_working	10.0	5.0
Male	[25-34]	North-East	>100000	NoDegree	Employed	0	2.0	0	1	0	0	0	8.0	0	0	0	0	Employed_working	8.0	3.0
Female	[55-65]	North-West	>100000	NoDegree	Employed	0	10.0	0	0	0	0	0	66.0	0	0	0	0	Employed_working	66.0	10.0
Female	[25-34]	North-West	10000-100000	NoDegree	Unemployed	2		0	0	0	0	2	0.0	1	0	0	0	Unemployed	3.0	2.0
Male	[55-65]	Center	10000-100000	NoDegree	Employed	0	0.0	0	0	0	0	0	0.0	0	0	0	0	Employed_working	0.0	0.0
Female	[45-54]	North-East	>100000	NoDegree	Unemployed	1		0	0	0	0	2	0.0	0	0	0	0	Unemployed	2.0	1.0
Female	[35-44]	South	10000-100000	NoDegree	Unemployed	0		0	0	0	0	0	0.0	0	0	0	0	Unemployed	0.0	0.0
Female	[35-44]	North-West	10000-100000	NoDegree	Unemployed	0		0	0	0	0	0	0.0	0	0	0	0	Unemployed	0.0	0.0
Female	[55-65]	North-East	>100000	NoDegree	Unemployed	0		0	0	0	0	0	0.0	0	1	0	0	Unemployed	1.0	0.0
Female	[55-65]	North-East	10000-100000	NoDegree	Employed	0	6.0	1	2	0	2	0	5.0	1	0	0	4	Employed_working	10.0	11.0
Male	[45-54]	South	10000-100000	NoDegree	Employed	0	6.0	0	0	0	0	0	6.0	0	0	0	0	Employed_working	6.0	6.0
Male	[55-65]	South	10000-100000	NoDegree	Employed	0	10.0	0	2	0	12	17	16.0	0	1	0	14	Employed_working	48.0	24.0
Male	[55-65]	South	>100000	NoDegree	Employed	0	6.0	0	2	0	0	0	6.0	0	2	0	0	Employed_working	8.0	8.0
Male	[35-44]	North-West	>100000	Degree	Employed	0	15.0	0	0	0	2	1	15.0	0	0	0	2	Employed_working	18.0	17.0
Female	[25-34]	North-West	>100000	NoDegree	Unemployed	1		0	0	0	0	1	0.0	0	0	0	0	Unemployed	1.0	1.0
Male	[35-44]	South	>100000	NoDegree	Employed	1	0.0	0	15	0	0	1	2.0	0	6	0	0	Employed_working	9.0	16.0
Female	[25-34]	North-East	10000-100000	NoDegree	Employed	0		0	7	2	0	0	0.0	0	0	0	0	Employed_notworking	0.0	9.0
Female	[35-44]	North-West	10000-100000	NoDegree	Employed	0	5.0	0	0	0	0	0	15.0	0	0	0	0	Employed_working	15.0	5.0
Male	[45-54]	South	>100000	NoDegree	Employed	0	1.0	2	0	1	0	6	10.0	0	0	4	0	Employed_working	20.0	4.0
Male	[55-65]	South	10000-100000	Degree	Unemployed	2		0	10	0	0	1	0.0	0	10	0	0	Unemployed	11.0	12.0
Male	[55-65]	North-West	>100000	NoDegree	Employed	0	0.0	0	0	0	0	0	5.0	0	1	0	0	Employed_working	6.0	0.0
Female	[55-65]	North-West	10000-100000	NoDegree	Employed	1	50.0	0	0	0	0	0	38.0	0	8	0	0	Employed_working	46.0	51.0
Male	[55-65]	South	10000-100000	NoDegree	Employed	0	15.0	0	10	0	0	0	24.0	0	20	0	0	Employed_working	44.0	25.0
Female	[45-54]	North-West	10000-100000	NoDegree	Employed	0	0.0	0	0	0	0	0	51.0	0	0	0	0	Employed_working	51.0	0.0
Male	[45-54]	South	>100000	NoDegree	Employed	0	50.0	20	0	0	0	0	29.0	19	0	0	0	Employed_working	48.0	70.0
Female	[45-54]	North-West	10000-100000	NoDegree	Unemployed	0		0	3	0	0	0	0.0	0	0	0	0	Unemployed	0.0	3.0
Female	[55-65]	South	>100000	NoDegree	Employed	0	10.0	0	15	0	10	0	8.0	0	0	0	13	Employed_working	21.0	35.0
Male	[45-54]	North-West	10000-100000	NoDegree	Employed	2	3.0	0	0	0	0	2	5.0	0	0	0	0	Employed_working	7.0	5.0
Male	[25-34]	Center	10000-100000	NoDegree	Employed	0	0.0	0	0	0	0	5	0.0	0	0	0	0	Employed_working	5.0	0.0
Female	[55-65]	Center	>100000	NoDegree	Employed	0	5.0	0	0	0	0	0	7.0	0	0	0	0	Employed_working	7.0	5.0
Male	[45-54]	Center	10000-100000	NoDegree	Employed	0	30.0	0	0	0	0	0	56.0	0	0	0	0	Employed_working	56.0	30.0
Female	[45-54]	North-West	>100000	NoDegree	Employed	0	15.0	0	0	0	0	0	45.0	0	24	0	0	Employed_working	69.0	15.0
Female	[35-44]	North-East	>100000	NoDegree	Unemployed	0		0	25	0	16	2	0.0	0	25	0	16	Unemployed	43.0	41.0
Male	[25-34]	North-East	>100000	NoDegree	Employed	1		1	1	1	1	8	0.0	8	8	8	8	Employed_notworking	40.0	5.0
Female	[45-54]	South	>100000	NoDegree	Unemployed	0		0	2	0	1	0	0.0	0	2	0	1	Unemployed	3.0	3.0
Female	[45-54]	Center	>100000	NoDegree	Employed	0	0.0	0	0	0	0	27	3.0	4	4	2	6	Employed_working	46.0	0.0
Male	[35-44]	South	>100000	NoDegree		0		0	2	0	0	0	0.0	0	2	0	0	Unemployed	2.0	2.0
Female	[35-44]	South	10000-100000	NoDegree	Unemployed	2		1	2	2	1	8	0.0	8	8	8	8	Unemployed	40.0	8.0
Male	[45-54]	South	10000-100000	NoDegree	Employed	4	20.0	0	5	1	0	1	1.0	0	30	1	0	Employed_working	33.0	30.0
Female	[35-44]	North-East	10000-100000	NoDegree	Employed	0	0.0	0	0	0	0	0	0.0	0	0	0	0	Employed_working	0.0	0.0
Male	[55-65]	South	>100000	NoDegree	Employed	0		0	8	0	0	1	0.0	0	11	0	0	Employed_notworking	12.0	8.0
Male	[45-54]	North-East	10000-100000	Degree	Employed	1	2.0	1	2	1	5	2	4.0	0	1	3	2	Employed_working	12.0	12.0
Female	[55-65]	Center	>100000	NoDegree	Unemployed	0		0	0	0	0	1	0.0	0	0	0	0	Unemployed	1.0	0.0
Female	[45-54]	North-East	10000-100000	NoDegree	Employed	2	15.0	4	2	0	5	0	8.0	0	8	0	2	Employed_working	18.0	28.0
Female	[45-54]	South	10000-100000	NoDegree	Unemployed	0		0	0	0	0	0	0.0	0	16	0	0	Unemployed	16.0	0.0
Female	[35-44]	South	10000-100000	NoDegree	Unemployed	0		0	0	0	0	0	0.0	1	0	0	0	Unemployed	1.0	0.0
Female	[55-65]	South	10000-100000	NoDegree	Employed	0	0.0	0	8	0	1	2	1.0	0	4	0	7	Employed_working	14.0	9.0
Female	[45-54]	South	10000-100000	NoDegree	Unemployed	0		0	3	0	0	8	0.0	0	0	0	0	Unemployed	8.0	3.0
Female	[45-54]	North-West	10000-100000	NoDegree	Employed	0	5.0	0	0	0	10	0	9.0	0	0	0	11	Employed_working	20.0	15.0
Female	[55-65]	North-West	10000-100000	NoDegree	Unemployed	0		0	0	0	0	0	0.0	0	3	0	0	Unemployed	3.0	0.0
Female	[45-54]	North-West	>100000	NoDegree	Employed	2	15.0	100	0	0	0	2	16.0	3	0	0	0	Employed_working	21.0	117.0
Male	[35-44]	North-West	>100000	NoDegree	Employed	0	4.0	0	0	3	3	0	6.0	0	0	0	2	Employed_working	8.0	10.0
Male	[25-34]	South	>100000	NoDegree	Employed	0	5.0	0	0	0	7	0	3.0	0	0	0	6	Employed_working	9.0	12.0
Male	[45-54]	South	>100000	NoDegree	Employed	0	10.0	0	4	0	0	2	24.0	0	0	0	0	Employed_working	26.0	14.0
Male	[45-54]	South	>100000	NoDegree	Employed	0	0.0	0	0	0	0	0	0.0	8	0	0	0	Employed_working	8.0	0.0
Male	[35-44]	South	10000-100000	NoDegree	Employed	2	1.0	1	2	1	1	22	14.0	0	13	0	9	Employed_working	58.0	8.0
Female	[55-65]	North-West	10000-100000	NoDegree	Unemployed	0		0	0	0	0	0	0.0	0	0	0	2	Unemployed	2.0	0.0
Male	[18-24]	Center	10000-100000	NoDegree	Unemployed	0	0.0	0	0	0	3	0	2.0	1	0	0	4	Student	7.0	3.0
Male	[45-54]	Center	10000-100000	NoDegree	Employed	0		0	0	0	0	7	0.0	0	17	0	0	Employed_notworking	24.0	0.0
Male	[25-34]	South	10000-100000	NoDegree	Employed	0	3.0	1	3	2	2	2	2.0	2	2	2	2	Employed_working	12.0	11.0
Female	[45-54]	North-West	10000-100000	NoDegree	Employed	0	5.0	0	2	0	0	7	7.0	0	0	0	0	Employed_working	14.0	7.0
Male	[35-44]	South	10000-100000	NoDegree	Employed	0		0	1	0	0	5	0.0	0	4	0	0	Employed_notworking	9.0	1.0
Female	[35-44]	North-West	>100000	NoDegree	Employed	0	0.0	4	2	0	0	0	6.0	0	2	0	0	Employed_working	8.0	6.0
Female	[45-54]	South	>100000	NoDegree	Unemployed	2		0	2	0	0	5	0.0	0	2	0	0	Unemployed	7.0	4.0
Male	[35-44]	North-West	10000-100000	NoDegree	Employed	0	10.0	0	0	0	0	0	10.0	0	0	0	0	Employed_working	10.0	10.0
Male	[45-54]	North-East	>100000	Degree	Employed	0	10.0	0	0	0	2	0	40.0	0	0	0	4	Employed_working	44.0	12.0
Male	[45-54]	North-East	>100000	NoDegree	Employed	0	3.0	8	0	0	0	0	13.0	0	0	0	0	Employed_working	13.0	11.0
Male	[45-54]	North-West	10000-100000	NoDegree	Employed	2	2.0	0	1	2	2	1	4.0	0	2	1	2	Employed_working	10.0	9.0
Female	[55-65]	North-West	10000-100000	NoDegree	Unemployed	0		0	15	10	0	2	0.0	0	0	22	24	Unemployed	48.0	25.0
Female	[45-54]	South	10000-100000	NoDegree	Unemployed	0		0	0	0	0	0	0.0	0	4	0	0	Unemployed	4.0	0.0
Male	[45-54]	South	10000-100000	NoDegree	Employed	0	4.0	0	2	0	4	3	22.0	0	4	7	8	Employed_working	44.0	10.0
Female	[55-65]	South	10000-100000	NoDegree	Unemployed	1		0	0	0	0	1	0.0	0	0	0	0	Unemployed	1.0	1.0
Male	[45-54]	Center	10000-100000	NoDegree	Employed	2	0.0	4	3	0	0	0	67.0	4	10	0	0	Employed_working	81.0	9.0
Male	[25-34]	South	10000-100000	NoDegree	Unemployed	0		0	0	0	0	0	0.0	0	0	0	0	Unemployed	0.0	0.0
Male	[45-54]	North-East	10000-100000	NoDegree	Employed	0	0.0	0	0	0	0	0	25.0	0	0	0	0	Employed_working	25.0	0.0
Male	[25-34]	South	10000-100000	NoDegree	Employed	0	30.0	0	0	0	0	0	41.0	0	4	0	0	Employed_working	45.0	30.0
Male	[45-54]	North-East	10000-100000	NoDegree	Employed	3	30.0	0	0	0	0	0	27.0	1	0	0	0	Employed_working	28.0	33.0
Female	[55-65]	South	10000-100000	NoDegree	Unemployed	0		0	0	0	0	0	0.0	0	0	0	0	Unemployed	0.0	0.0
Male	[45-54]	South	10000-100000	NoDegree	Employed	2	2.0	0	5	0	0	0	5.0	0	16	0	0	Employed_working	21.0	9.0
Female	[55-65]	South	>100000	NoDegree	Unemployed	0		0	30	0	12	0	0.0	0	53	0	34	Unemployed	87.0	42.0
Male	[45-54]	South	>100000	NoDegree	Employed	0	3.0	1	0	0	0	0	3.0	1	0	0	0	Employed_working	4.0	4.0
Male	[25-34]	South	>100000	NoDegree	Unemployed	0	2.0	1	2	0	0	0	2.0	0	1	0	4	Student	7.0	5.0
Female	[55-65]	North-West	10000-100000	NoDegree	Unemployed	0		0	1	0	0	0	0.0	0	0	0	0	Unemployed	0.0	1.0
Female	[55-65]	North-West	10000-100000	NoDegree	Unemployed	2		0	5	0	0	7	0.0	0	4	0	0	Unemployed	11.0	7.0
Female	[55-65]	South	10000-100000	NoDegree	Unemployed	0		0	0	0	0	0	0.0	0	0	0	0	Unemployed	0.0	0.0
Male	[45-54]	Center	10000-100000	NoDegree	Unemployed	0		0	2	0	3	1	0.0	0	0	0	1	Unemployed	2.0	5.0
Male	[18-24]	North-West	>100000	NoDegree	Unemployed	0	0.0	0	0	0	0	0	0.0	0	0	0	0	Student	0.0	0.0
Female	[55-65]	South	10000-100000	NoDegree	Unemployed	1		0	0	0	0	1	0.0	0	0	0	0	Unemployed	1.0	1.0
Female	[55-65]	South	>100000	NoDegree	Unemployed	0		0	2	0	0	0	0.0	2	2	0	0	Unemployed	4.0	2.0
Male	[18-24]	Center	10000-100000	NoDegree	Unemployed	2	0.0	0	0	2	0	1	0.0	0	0	1	0	Student	2.0	4.0
Male	[45-54]	South	>100000	NoDegree	Employed	1	1.0	0	1	0	0	2	1.0	0	1	0	1	Employed_working	5.0	3.0
Male	[45-54]	North-East	<10000	NoDegree	Employed	0		0	15	0	0	0	0.0	0	0	0	0	Employed_notworking	0.0	15.0
Male	[45-54]	North-East	>100000	NoDegree	Employed	0		0	0	0	0	0	0.0	0	0	0	0	Employed_notworking	0.0	0.0
Male	[25-34]	South	>100000	Degree	Unemployed	0	30.0	30	0	0	0	0	25.0	10	5	0	8	Student	48.0	60.0
Female	[55-65]	North-East	10000-100000	NoDegree	Unemployed	0		0	0	0	0	1	0.0	0	0	0	16	Unemployed	17.0	0.0
Female	[55-65]	South	10000-100000	NoDegree	Unemployed	0		0	0	0	0	3	0.0	0	0	0	0	Unemployed	3.0	0.0
Male	[18-24]	South	>100000	NoDegree	Unemployed	0	0.0	0	0	0	0	3	0.0	0	0	0	0	Student	3.0	0.0
Female	[55-65]	South	>100000	NoDegree	Employed	0	15.0	0	5	0	0	1	8.0	0	8	0	0	Employed_working	17.0	20.0
Male	[25-34]	South	10000-100000	NoDegree	Employed	0	0.0	0	0	0	0	0	4.0	0	4	5	4	Employed_working	17.0	0.0
Female	[55-65]	North-West	10000-100000	NoDegree	Unemployed	0		0	0	0	0	0	0.0	0	0	0	0	Unemployed	0.0	0.0
Female	[55-65]	South	10000-100000	NoDegree	Unemployed	0		0	0	0	0	0	0.0	0	1	0	0	Unemployed	1.0	0.0
Female	[55-65]	Center	10000-100000	NoDegree	Unemployed	0		0	0	0	0	0	0.0	0	1	0	0	Unemployed	1.0	0.0
Female	[55-65]	Center	10000-100000	NoDegree	Unemployed	0		0	5	0	0	0	0.0	0	13	0	0	Unemployed	13.0	5.0
Female	[55-65]	Center	10000-100000	NoDegree	Employed	0		0	0	0	0	0	0.0	0	0	0	0	Employed_notworking	0.0	0.0
Female	[55-65]	South	10000-100000	NoDegree	Unemployed	1		0	0	1	1	3	0.0	0	4	0	4	Unemployed	11.0	3.0
Female	[55-65]	Center	10000-100000	NoDegree	Unemployed	0		0	1	0	0	1	0.0	0	1	0	0	Unemployed	2.0	1.0
Female	[55-65]	South	10000-100000	NoDegree	Unemployed	0		0	0	0	0	0	0.0	0	0	0	0	Unemployed	0.0	0.0
Female	[55-65]	Center	10000-100000	NoDegree	Unemployed	0		0	0	0	0	0	0.0	0	10	0	0	Unemployed	10.0	0.0
Male	[25-34]	South	10000-100000	NoDegree	Unemployed	0		0	0	0	0	0	0.0	0	0	0	0	Unemployed	0.0	0.0
Female	[55-65]	Center	10000-100000	NoDegree	Unemployed	0		0	0	0	15	0	0.0	0	6	0	30	Unemployed	36.0	15.0
Female	[55-65]	North-West	10000-100000	NoDegree	Unemployed	7		0	2	2	0	16	0.0	0	7	6	0	Unemployed	29.0	11.0
Male	[25-34]	North-West	10000-100000	NoDegree	Employed	1		0	0	0	0	0	0.0	0	0	1	1	Employed_notworking	2.0	1.0
Female	[55-65]	Center	10000-100000	NoDegree	Unemployed	1		2	2	0	1	1	0.0	1	1	0	0	Unemployed	3.0	6.0
Female	[55-65]	North-West	10000-100000	NoDegree	Employed	0	5.0	0	0	0	3	0	25.0	0	2	0	4	Employed_working	31.0	8.0
Female	[55-65]	North-West	10000-100000	NoDegree	Unemployed	3		0	0	0	0	3	0.0	0	0	0	0	Unemployed	3.0	3.0
Male	[25-34]	North-West	10000-100000	NoDegree	Unemployed	0		0	0	0	0	3	0.0	0	1	0	0	Unemployed	4.0	0.0
Male	[18-24]	Center	10000-100000	NoDegree	Unemployed	0	0.0	0	0	0	0	5	0.0	0	0	0	0	Student	5.0	0.0
Male	[25-34]	South	10000-100000	NoDegree	Employed	0		0	3	0	0	7	0.0	0	3	0	0	Employed_notworking	10.0	3.0
Male	[25-34]	South	>100000	NoDegree	Unemployed	0		0	0	0	0	0	0.0	0	0	0	0	Unemployed	0.0	0.0
Male	[55-65]	South	10000-100000	NoDegree	Employed	0		0	7	0	0	0	0.0	0	8	0	0	Employed_notworking	8.0	7.0
Male	[25-34]	North-West	10000-100000	NoDegree	Employed	2	0.0	0	0	0	0	3	17.0	0	0	0	0	Employed_working	20.0	2.0
Male	[55-65]	South	10000-100000	NoDegree	Unemployed	0		0	0	0	0	0	0.0	0	2	0	0	Unemployed	2.0	0.0
Male	[55-65]	North-West	10000-100000	NoDegree	Unemployed	0		5	5	0	0	0	0.0	0	1	0	0	Unemployed	1.0	10.0
Male	[55-65]	North-West	10000-100000	NoDegree	Unemployed	0		0	0	0	0	2	0.0	0	0	0	0	Unemployed	2.0	0.0
Male	[25-34]	South	>100000	Degree	Employed	0	0.0	0	0	0	0	0	0.0	0	0	0	0	Employed_working	0.0	0.0
Male	[25-34]	South	>100000	Degree	Employed	0		0	0	0	0	1	0.0	0	0	0	0	Employed_notworking	1.0	0.0
Male	[25-34]	South	10000-100000	Degree	Unemployed	0	0.0	0	0	0	0	0	0.0	0	0	0	0	Student	0.0	0.0
Male	[25-34]	South	10000-100000	Degree	Employed	0	5.0	8	1	5	1	0	12.0	0	18	0	11	Employed_working	41.0	20.0
Male	[25-34]	South	10000-100000	Degree	Unemployed	0	0.0	0	0	0	0	0	2.0	0	1	0	0	Student	3.0	0.0
Male	[25-34]	South	<10000	NoDegree	Unemployed	0		0	0	0	0	0	0.0	0	0	0	0	Unemployed	0.0	0.0
Male	[55-65]	North-West	10000-100000	NoDegree	Unemployed	2		0	0	0	4	0	0.0	0	0	0	4	Unemployed	4.0	6.0
Female	[25-34]	North-East	10000-100000	NoDegree	Unemployed	0		0	0	0	0	0	0.0	0	0	0	0	Unemployed	0.0	0.0
Female	[45-54]	North-East	10000-100000	Degree	Employed	0	0.0	0	0	0	0	0	6.0	0	0	0	0	Employed_working	6.0	0.0
Male	[25-34]	North-East	<10000	NoDegree	Employed	1	0.0	0	0	0	0	0	12.0	0	9	0	22	Employed_working	43.0	1.0
Male	[45-54]	North-West	10000-100000	NoDegree	Employed	0		0	5	0	0	0	0.0	0	0	5	0	Employed_notworking	5.0	5.0
Male	[25-34]	North-West	10000-100000	Degree	Unemployed	0	0.0	0	0	0	0	2	0.0	0	0	0	0	Student	2.0	0.0
Male	[18-24]	North-East	>100000	NoDegree	Unemployed	4	0.0	5	0	0	0	3	0.0	8	0	0	0	Student	11.0	9.0
Female	[18-24]	North-West	<10000	NoDegree	Unemployed	0	0.0	0	0	0	0	0	27.0	0	0	0	0	Student	27.0	0.0
