# Supplementary material for: Socioeconomic determinants of protective behaviors and contact patterns in the post-COVID-19 pandemic era: A cross-sectional study in Italy
Source: PLoS Comput Biol. 2025 Aug 4;21(8):e1013262. doi: 10.1371/journal.pcbi.1013262 (PMC12338834; doi:10.1371/journal.pcbi.1013262)
Supplement: S2 Data — (CSV) [file pcbi.1013262.s004.csv]

gender	age_group	country_area	city_size	education	employment_status	indirect_home	indirect_work	indirect_transport	indirect_essential	indirect_health	indirect_leisure	direct_home	direct_work	direct_transport	direct_essential	direct_health	direct_leisure	employed_working	direct_all	indirect_all
Female	[35-44]	Center	>100000	Degree	Employed	0		0	0	0	0	0	0.0	0	0	0	0	Employed_notworking	0.0	0.0
Male	[35-44]	North-West	<10000	NoDegree	Employed	0	3.0	0	0	0	4	0	50.0	0	0	0	19	Employed_working	69.0	7.0
Male	[45-54]	South	10000-100000	NoDegree	Employed	4		0	10	0	10	5	0.0	0	12	0	20	Employed_notworking	37.0	24.0
Male	[55-65]	Center	>100000	Degree	Employed	1		0	0	0	0	1	0.0	0	0	0	0	Employed_notworking	1.0	1.0
Female	[25-34]	Center	>100000	NoDegree	Employed	2	2.0	3	3	0	0	2	11.0	3	8	0	0	Employed_working	24.0	10.0
Female	[45-54]	South	<10000	NoDegree	Unemployed	0		0	0	0	2	0	0.0	0	9	0	7	Unemployed	16.0	2.0
Female	[55-65]	North-West	>100000	NoDegree	Unemployed	0		0	0	0	0	5	0.0	0	0	0	0	Unemployed	5.0	0.0
Female	[35-44]	Center	>100000	Degree	Employed	2		0	0	0	0	2	0.0	0	0	0	0	Employed_notworking	2.0	2.0
Male	[25-34]	Center	>100000	Degree	Employed	0		0	0	3	3	0	0.0	0	4	3	2	Employed_notworking	9.0	6.0
Male	[35-44]	North-West	>100000	Degree	Employed	0		9	2	0	9	8	0.0	1	2	0	2	Employed_notworking	13.0	20.0
Female	[35-44]	South	>100000	NoDegree	Unemployed	1		0	2	0	0	2	0.0	0	2	0	0	Unemployed	4.0	3.0
Female	[25-34]	North-East	>100000	NoDegree	Employed	0		0	5	0	0	0	0.0	0	7	0	0	Employed_notworking	7.0	5.0
Female	[25-34]	North-East	>100000	NoDegree	Employed	1		2	2	3	3	1	0.0	21	25	8	14	Employed_notworking	69.0	11.0
Female	[55-65]	North-East	10000-100000	NoDegree	Employed	2		0	0	0	0	2	0.0	0	2	0	0	Employed_notworking	4.0	2.0
Male	[35-44]	South	>100000	NoDegree	Employed	3		2	4	6	3	10	0.0	0	42	5	2	Employed_notworking	59.0	18.0
Female	[25-34]	Center	>100000	NoDegree	Employed	0		0	0	0	0	0	0.0	0	2	4	8	Employed_notworking	14.0	0.0
Female	[25-34]	North-West	10000-100000	NoDegree	Unemployed	0		0	0	0	0	2	0.0	7	15	33	0	Unemployed	57.0	0.0
Male	[35-44]	North-East	>100000	NoDegree	Employed	0		0	0	0	0	0	0.0	0	0	0	2	Employed_notworking	2.0	0.0
Female	[55-65]	Center	>100000	Degree	Employed	4		0	1	0	2	9	0.0	0	1	0	2	Employed_notworking	12.0	7.0
Male	[25-34]	North-East	>100000	NoDegree	Employed	0		0	0	0	0	0	0.0	0	0	0	0	Employed_notworking	0.0	0.0
Male	[55-65]	North-West	10000-100000	NoDegree	Employed	1		1	1	1	1	1	0.0	1	1	1	1	Employed_notworking	5.0	5.0
Male	[55-65]	Center	>100000	Degree	Employed	3		0	0	0	3	3	0.0	0	0	0	3	Employed_notworking	6.0	6.0
Female	[45-54]	South	>100000	NoDegree	Employed	0		0	0	0	0	0	0.0	0	0	0	0	Employed_notworking	0.0	0.0
Male	[55-65]	North-West	10000-100000	NoDegree	Unemployed	0		0	0	0	3	0	0.0	0	0	0	0	Unemployed	0.0	3.0
Female	[18-24]	North-East	10000-100000	Degree	Employed	0		0	0	0	0	0	0.0	0	0	0	8	Employed_notworking	8.0	0.0
Female	[35-44]	Center	>100000	Degree	Employed	0	0.0	0	0	0	5	1	2.0	0	2	4	3	Employed_working	12.0	5.0
Female	[25-34]	North-East	>100000	Degree	Employed	0		0	0	0	4	0	0.0	0	0	0	5	Employed_notworking	5.0	4.0
Female	[35-44]	North-East	>100000	NoDegree	Employed	0		0	0	0	0	0	0.0	0	0	0	1	Employed_notworking	1.0	0.0
Female	[55-65]	North-West	>100000	NoDegree	Employed	0		3	1	0	2	2	0.0	1	2	0	1	Employed_notworking	6.0	6.0
Female	[18-24]	South	10000-100000	NoDegree	Employed	0		0	0	0	0	0	0.0	0	0	0	15	Employed_notworking	15.0	0.0
Male	[35-44]	Center	10000-100000	NoDegree	Employed	2	6.0	3	8	5	6	8	8.0	10	10	10	10	Employed_working	56.0	30.0
Male	[25-34]	Center	>100000	NoDegree	Employed	0		0	0	0	0	0	0.0	0	0	0	0	Employed_notworking	0.0	0.0
Female	[45-54]	South	<10000	Degree	Employed	2		0	15	0	4	2	0.0	0	15	0	4	Employed_notworking	21.0	21.0
Female	[35-44]	South	>100000	NoDegree	Employed	0		0	0	0	0	0	0.0	0	0	0	0	Employed_notworking	0.0	0.0
Female	[25-34]	North-West	10000-100000	NoDegree	Employed	3		0	0	0	0	4	0.0	0	11	0	0	Employed_notworking	15.0	3.0
Female	[45-54]	Center	>100000	NoDegree	Employed	0		0	0	0	0	0	0.0	3	0	0	0	Employed_notworking	3.0	0.0
Female	[35-44]	North-East	<10000	NoDegree	Employed	3		0	3	0	10	2	0.0	0	10	0	6	Employed_notworking	18.0	16.0
Male	[25-34]	South	>100000	NoDegree	Employed	0		0	0	0	0	0	0.0	0	0	0	0	Employed_notworking	0.0	0.0
Female	[35-44]	North-East	10000-100000	Degree	Employed	4		0	10	0	10	7	0.0	0	20	0	12	Employed_notworking	39.0	24.0
Male	[55-65]	Center	>100000	NoDegree	Employed	3	0.0	0	0	0	0	4	4.0	4	0	0	4	Employed_working	16.0	3.0
Female	[25-34]	Center	>100000	Degree	Employed	0		0	0	0	0	0	0.0	0	0	0	0	Employed_notworking	0.0	0.0
Female	[35-44]	South	>100000	NoDegree	Employed	0		0	0	0	0	0	0.0	0	0	0	4	Employed_notworking	4.0	0.0
Female	[25-34]	Center	>100000	Degree	Employed	0		0	0	0	0	0	0.0	0	0	0	0	Employed_notworking	0.0	0.0
Female	[25-34]	South	>100000	Degree	Employed	0		0	0	0	0	0	0.0	0	1	0	1	Employed_notworking	2.0	0.0
Male	[35-44]	Center	>100000	Degree	Employed	0		0	0	0	8	0	0.0	0	0	0	4	Employed_notworking	4.0	8.0
Female	[35-44]	Center	>100000	NoDegree	Employed	0		0	0	0	0	0	0.0	0	0	0	0	Employed_notworking	0.0	0.0
Male	[45-54]	South	>100000	Degree	Employed	0		0	0	0	0	0	0.0	0	0	0	0	Employed_notworking	0.0	0.0
Male	[55-65]	Center	>100000	Degree	Employed	0		0	0	0	0	0	0.0	0	0	0	0	Employed_notworking	0.0	0.0
Female	[18-24]	North-East	<10000	NoDegree	Unemployed	2	1.0	3	2	2	0	8	5.0	8	3	0	7	Student	31.0	10.0
Female	[18-24]	North-West	10000-100000	NoDegree	Employed	0	1.0	0	0	0	10	0	1.0	0	0	0	0	Employed_working	1.0	11.0
Male	[18-24]	North-East	10000-100000	Degree	Unemployed	2	0.0	0	0	0	0	6	0.0	0	0	0	0	Student	6.0	2.0
Male	[18-24]	South	10000-100000	NoDegree	Unemployed	1	0.0	20	0	0	0	1	0.0	1	0	0	0	Student	2.0	21.0
Female	[18-24]	South	10000-100000	NoDegree	Unemployed	0		0	0	0	0	5	0.0	0	0	0	0	Unemployed	5.0	0.0
Male	[55-65]	North-East	10000-100000	NoDegree	Employed	6		0	0	0	0	6	0.0	0	0	0	0	Employed_notworking	6.0	6.0
Female	[18-24]	North-West	<10000	NoDegree	Employed	0		0	0	0	0	1	0.0	0	0	0	0	Employed_notworking	1.0	0.0
Female	[18-24]	South	10000-100000	NoDegree	Unemployed	0	0.0	0	0	0	0	0	0.0	0	0	0	0	Student	0.0	0.0
Male	[25-34]	North-West	10000-100000	NoDegree	Employed	0		0	0	0	10	2	0.0	0	11	0	8	Employed_notworking	21.0	10.0
Male	[25-34]	South	>100000	Degree	Employed	2		0	0	0	0	5	0.0	0	2	0	2	Employed_notworking	9.0	2.0
Male	[18-24]	South	10000-100000	Degree	Employed	2		2	2	2	2	16	0.0	16	16	16	16	Employed_notworking	80.0	10.0
Male	[18-24]	Center	>100000	NoDegree	Unemployed	1	0.0	0	0	0	0	1	0.0	0	0	0	9	Student	10.0	1.0
Female	[18-24]	South	10000-100000	NoDegree	Unemployed	1	1.0	1	5	0	0	1	1.0	1	3	0	0	Student	6.0	8.0
Female	[18-24]	South	>100000	Degree	Unemployed	2	8.0	10	0	0	2	8	1.0	12	0	0	2	Student	23.0	22.0
Female	[18-24]	North-West	>100000	NoDegree	Unemployed	0	0.0	0	0	0	0	2	0.0	0	0	0	0	Student	2.0	0.0
Female	[18-24]	North-East	>100000	NoDegree	Employed	0		0	0	0	0	7	0.0	0	0	0	0	Employed_notworking	7.0	0.0
Female	[25-34]	North-East	10000-100000	Degree	Employed	2	2.0	3	3	2	1	6	11.0	6	8	16	15	Employed_working	62.0	13.0
Female	[55-65]	North-West	10000-100000	NoDegree	Employed	0		0	0	0	0	3	0.0	0	5	0	2	Employed_notworking	10.0	0.0
Female	[25-34]	Center	>100000	Degree	Employed	0		0	0	0	0	0	0.0	0	0	0	0	Employed_notworking	0.0	0.0
Female	[18-24]	South	10000-100000	Degree	Unemployed	0	0.0	0	2	0	0	3	1.0	0	3	0	0	Student	7.0	2.0
Male	[55-65]	South	>100000	NoDegree	Employed	1		0	0	0	0	1	0.0	0	1	0	0	Employed_notworking	2.0	1.0
Male	[55-65]	North-West	10000-100000	NoDegree	Employed	0		0	0	0	2	2	0.0	0	0	0	0	Employed_notworking	2.0	2.0
Male	[45-54]	South	10000-100000	NoDegree	Employed	0	0.0	0	0	0	0	1	2.0	0	0	0	0	Employed_working	3.0	0.0
Female	[18-24]	Center	10000-100000	NoDegree	Unemployed	0		0	0	0	0	3	0.0	0	0	0	0	Unemployed	3.0	0.0
Male	[18-24]	North-West	<10000	Degree	Unemployed	0	0.0	0	0	0	20	0	0.0	0	0	0	3	Student	3.0	20.0
Female	[25-34]	Center	>100000	Degree	Employed	0		0	0	0	0	0	0.0	0	0	0	1	Employed_notworking	1.0	0.0
Female	[18-24]	North-East	<10000	Degree	Employed	2		0	0	0	0	0	0.0	0	0	0	0	Employed_notworking	0.0	2.0
Female	[25-34]	Center	>100000	NoDegree	Unemployed	1	2.0	1	0	0	1	3	4.0	3	0	0	1	Student	11.0	5.0
Female	[25-34]	North-East	>100000	Degree	Employed	3		3	2	2	1	3	0.0	16	11	13	8	Employed_notworking	51.0	11.0
Male	[45-54]	North-West	10000-100000	NoDegree	Employed	0	20.0	0	0	0	2	0	22.0	0	0	0	2	Employed_working	24.0	22.0
Male	[18-24]	South	<10000	NoDegree	Unemployed	0	0.0	0	0	0	0	4	4.0	0	0	0	0	Student	8.0	0.0
Male	[35-44]	South	>100000	NoDegree	Employed	0		0	0	0	0	0	0.0	0	0	0	3	Employed_notworking	3.0	0.0
Female	[25-34]	North-West	>100000	NoDegree	Employed	5		0	8	0	0	0	0.0	0	2	0	0	Employed_notworking	2.0	13.0
Male	[18-24]	South	10000-100000	Degree	Unemployed	5	5.0	0	3	0	12	5	2.0	0	3	0	12	Student	22.0	25.0
Female	[35-44]	Center	>100000	Degree	Employed	0		0	0	0	0	0	0.0	0	2	1	3	Employed_notworking	6.0	0.0
Female	[18-24]	North-East	10000-100000	Degree	Unemployed	2	100.0	0	30	40	44	4	17.0	0	1	3	6	Student	31.0	216.0
Female	[18-24]	North-West	10000-100000	NoDegree	Unemployed	4	0.0	0	15	0	0	7	0.0	0	0	0	0	Student	7.0	19.0
Male	[45-54]	South	10000-100000	NoDegree	Employed	0		0	0	0	0	0	0.0	0	0	0	3	Employed_notworking	3.0	0.0
Male	[18-24]	North-West	<10000	NoDegree	Employed	1		2	1	0	5	6	0.0	5	6	5	7	Employed_notworking	29.0	9.0
Male	[25-34]	Center	>100000	NoDegree	Employed	0		0	0	0	0	0	0.0	0	1	1	12	Employed_notworking	14.0	0.0
Male	[55-65]	South	<10000	NoDegree	Employed	0		0	0	0	0	0	0.0	0	2	0	0	Employed_notworking	2.0	0.0
Female	[55-65]	Center	10000-100000	NoDegree	Employed	5		0	10	0	10	3	0.0	0	25	0	18	Employed_notworking	46.0	25.0
Female	[25-34]	South	>100000	Degree	Employed	0		0	0	0	0	0	0.0	0	2	0	2	Employed_notworking	4.0	0.0
Male	[18-24]	South	10000-100000	NoDegree	Employed	4	4.0	6	8	6	6	4	8.0	5	5	8	9	Employed_working	39.0	34.0
Male	[18-24]	Center	10000-100000	NoDegree	Unemployed	0	0.0	0	0	0	10	2	0.0	0	20	0	0	Student	22.0	10.0
Male	[18-24]	South	>100000	Degree	Unemployed	0	0.0	0	2	0	0	3	0.0	0	0	0	2	Student	5.0	2.0
Female	[18-24]	South	<10000	NoDegree	Employed	1		1	0	0	1	2	0.0	1	4	1	2	Employed_notworking	10.0	3.0
Female	[25-34]	Center	>100000	NoDegree	Employed	0		0	0	0	0	0	0.0	0	2	1	4	Employed_notworking	7.0	0.0
Female	[25-34]	Center	<10000	NoDegree	Employed	0		0	4	0	0	2	0.0	0	3	4	0	Employed_notworking	9.0	4.0
Male	[35-44]	Center	>100000	Degree	Employed	4	3.0	2	1	6	5	3	3.0	4	4	3	0	Employed_working	17.0	21.0
Female	[18-24]	Center	10000-100000	NoDegree	Unemployed	0	0.0	0	0	0	0	0	0.0	0	0	0	0	Student	0.0	0.0
Male	[35-44]	North-West	10000-100000	Degree	Employed	2	4.0	20	0	0	0	6	4.0	0	0	0	2	Employed_working	12.0	26.0
Female	[18-24]	South	>100000	NoDegree	Employed	0		0	0	0	0	0	0.0	0	0	0	0	Employed_notworking	0.0	0.0
Female	[18-24]	North-West	10000-100000	Degree	Unemployed	2	0.0	0	0	0	0	2	0.0	0	0	0	0	Student	2.0	2.0
Male	[45-54]	Center	>100000	NoDegree	Employed	0		0	0	0	0	0	0.0	3	6	0	1	Employed_notworking	10.0	0.0
Female	[18-24]	Center	<10000	Degree	Employed	2	0.0	0	0	0	3	1	19.0	0	0	0	0	Employed_working	20.0	5.0
Female	[18-24]	South	>100000	Degree	Employed	0		0	0	0	0	0	0.0	0	0	0	0	Employed_notworking	0.0	0.0
Male	[35-44]	Center	>100000	NoDegree	Employed	0		0	0	0	0	0	0.0	0	0	0	0	Employed_notworking	0.0	0.0
Male	[18-24]	North-West	10000-100000	Degree	Unemployed	1	0.0	0	17	0	0	1	0.0	0	20	0	0	Student	21.0	18.0
Male	[35-44]	South	>100000	NoDegree	Employed	0		0	0	0	0	0	0.0	0	3	0	0	Employed_notworking	3.0	0.0
Female	[18-24]	South	10000-100000	NoDegree	Unemployed	0	0.0	20	25	0	0	1	0.0	5	2	0	0	Student	8.0	45.0
Female	[35-44]	Center	10000-100000	Degree	Employed	1		1	0	0	0	2	0.0	5	0	4	2	Employed_notworking	13.0	2.0
Female	[25-34]	Center	>100000	Degree	Employed	0		0	0	0	0	0	0.0	0	0	0	0	Employed_notworking	0.0	0.0
Male	[25-34]	South	>100000	NoDegree	Employed	0		0	0	0	0	0	0.0	0	0	0	0	Employed_notworking	0.0	0.0
Female	[18-24]	North-East	>100000	NoDegree	Unemployed	0	0.0	0	10	0	10	1	5.0	0	2	0	10	Student	18.0	20.0
Male	[25-34]	North-West	10000-100000	NoDegree	Employed	6		0	0	0	0	7	0.0	0	0	0	0	Employed_notworking	7.0	6.0
Female	[25-34]	South	>100000	Degree	Employed	0		0	0	0	0	0	0.0	2	2	0	3	Employed_notworking	7.0	0.0
Female	[45-54]	North-West	10000-100000	NoDegree	Employed	0		0	0	0	0	0	0.0	0	0	2	0	Employed_notworking	2.0	0.0
Female	[18-24]	North-East	10000-100000	Degree	Employed	0		0	0	0	0	8	0.0	0	0	0	3	Employed_notworking	11.0	0.0
Female	[25-34]	South	>100000	NoDegree	Employed	0		0	0	0	0	0	0.0	0	2	0	5	Employed_notworking	7.0	0.0
Male	[35-44]	Center	>100000	Degree	Employed	0		0	0	0	0	0	0.0	0	0	2	3	Employed_notworking	5.0	0.0
Female	[18-24]	Center	>100000	Degree	Employed	0		5	15	0	10	3	0.0	15	3	0	2	Employed_notworking	23.0	30.0
Male	[35-44]	South	<10000	NoDegree	Unemployed	0		0	0	0	0	8	0.0	2	0	0	0	Unemployed	10.0	0.0
Female	[35-44]	Center	<10000	NoDegree	Unemployed	0		0	0	0	0	0	0.0	0	0	0	0	Unemployed	0.0	0.0
Female	[45-54]	North-West	<10000	NoDegree	Employed	1		0	0	0	1	6	0.0	0	1	0	7	Employed_notworking	14.0	2.0
Female	[55-65]	North-West	<10000	Degree	Unemployed	0		0	0	0	0	5	0.0	0	3	0	0	Unemployed	8.0	0.0
Female	[45-54]	Center	<10000	NoDegree	Unemployed	0		0	0	0	0	0	0.0	0	0	0	0	Unemployed	0.0	0.0
Female	[55-65]	Center	<10000	Degree	Unemployed	0		0	0	0	0	0	0.0	0	0	0	0	Unemployed	0.0	0.0
Female	[35-44]	South	<10000	NoDegree	Unemployed	0		0	0	0	0	5	0.0	0	0	0	0	Unemployed	5.0	0.0
Male	[25-34]	North-West	<10000	NoDegree	Employed	0		0	0	0	0	0	0.0	0	0	0	0	Employed_notworking	0.0	0.0
Female	[55-65]	Center	<10000	NoDegree	Unemployed	3		0	5	3	0	3	0.0	0	3	0	0	Unemployed	6.0	11.0
Male	[35-44]	South	<10000	NoDegree	Unemployed	1		0	1	1	1	1	0.0	0	1	0	0	Unemployed	2.0	4.0
Male	[55-65]	North-East	<10000	NoDegree	Unemployed	2		0	1	0	5	3	0.0	0	15	0	16	Unemployed	34.0	8.0
Male	[55-65]	North-West	<10000	Degree	Employed	0		0	0	0	0	3	0.0	0	0	0	0	Employed_notworking	3.0	0.0
Female	[25-34]	Center	<10000	NoDegree	Employed	0		0	0	0	0	1	0.0	0	0	0	0	Employed_notworking	1.0	0.0
Male	[55-65]	South	<10000	NoDegree	Employed	0		0	0	0	0	1	0.0	0	0	0	2	Employed_notworking	3.0	0.0
Male	[45-54]	Center	<10000	NoDegree	Unemployed	1		0	3	0	0	4	0.0	1	1	1	1	Unemployed	8.0	4.0
Female	[25-34]	North-West	<10000	Degree	Unemployed	0		0	0	0	0	1	0.0	0	0	0	0	Unemployed	1.0	0.0
Female	[55-65]	North-East	<10000	NoDegree	Employed	0		0	0	0	2	1	0.0	0	0	0	2	Employed_notworking	3.0	2.0
Female	[35-44]	South	>100000	NoDegree	Employed	0	30.0	0	0	0	0	0	23.0	0	0	0	0	Employed_working	23.0	30.0
Male	[18-24]	North-West	>100000	NoDegree	Employed	1	1.0	2	1	2	3	2	11.0	1	5	2	2	Employed_working	23.0	10.0
Male	[55-65]	North-East	<10000	NoDegree	Unemployed	1		0	2	1	1	5	0.0	0	2	0	0	Unemployed	7.0	5.0
Female	[45-54]	North-West	<10000	NoDegree	Unemployed	0		0	0	0	0	3	0.0	0	0	0	0	Unemployed	3.0	0.0
Female	[55-65]	Center	<10000	Degree	Unemployed	1		0	0	0	0	0	0.0	0	0	0	0	Unemployed	0.0	1.0
Male	[18-24]	North-East	<10000	NoDegree	Unemployed	3	0.0	0	1	0	0	3	0.0	0	2	0	0	Student	5.0	4.0
Female	[25-34]	Center	<10000	Degree	Employed	0	0.0	0	0	0	10	12	10.0	0	0	0	0	Employed_working	22.0	10.0
Female	[45-54]	North-East	<10000	NoDegree	Employed	0	3.0	0	0	0	0	0	6.0	0	0	0	16	Employed_working	22.0	3.0
Female	[45-54]	North-East	10000-100000	NoDegree	Employed	3		0	20	0	0	2	0.0	4	20	0	0	Employed_notworking	26.0	23.0
Female	[25-34]	Center	<10000	Degree	Employed	1		0	0	0	0	6	0.0	0	0	0	0	Employed_notworking	6.0	1.0
Female	[25-34]	North-East	<10000	NoDegree	Employed	1		0	0	0	0	1	0.0	0	0	0	0	Employed_notworking	1.0	1.0
Female	[45-54]	North-East	<10000	NoDegree	Unemployed	0		0	0	0	0	0	0.0	0	0	0	1	Unemployed	1.0	0.0
Female	[45-54]	North-East	<10000	NoDegree	Unemployed	0		0	50	0	30	1	0.0	0	0	0	4	Unemployed	5.0	80.0
Female	[35-44]	Center	<10000	NoDegree	Unemployed	2		0	0	0	0	1	0.0	0	20	0	14	Unemployed	35.0	2.0
Female	[45-54]	South	>100000	Degree	Employed	0		0	0	0	0	0	0.0	0	0	0	0	Employed_notworking	0.0	0.0
Male	[45-54]	North-West	<10000	NoDegree	Employed	3		2	0	5	2	4	0.0	0	30	0	20	Employed_notworking	54.0	12.0
Female	[45-54]	North-East	<10000	NoDegree	Unemployed	0		0	2	1	0	2	0.0	0	2	1	0	Unemployed	5.0	3.0
Female	[35-44]	North-East	<10000	NoDegree	Employed	0		10	0	0	6	4	0.0	0	0	0	4	Employed_notworking	8.0	16.0
Male	[55-65]	North-West	<10000	NoDegree	Employed	4		0	4	0	2	16	0.0	0	8	0	2	Employed_notworking	26.0	10.0
Male	[55-65]	North-West	10000-100000	NoDegree	Unemployed	0		0	0	0	10	6	0.0	0	0	0	8	Unemployed	14.0	10.0
Male	[25-34]	South	<10000	Degree	Employed	0		0	0	0	0	3	0.0	5	0	0	0	Employed_notworking	8.0	0.0
Female	[55-65]	South	<10000	NoDegree	Employed	2		0	0	0	50	8	0.0	0	0	0	7	Employed_notworking	15.0	52.0
Female	[45-54]	North-East	>100000	NoDegree	Unemployed	0		0	0	0	0	1	0.0	0	0	0	0	Unemployed	1.0	0.0
Female	[45-54]	North-West	<10000	NoDegree	Unemployed	0		0	2	0	1	5	0.0	0	1	0	7	Unemployed	13.0	3.0
Male	[55-65]	North-East	<10000	NoDegree	Unemployed	0		0	2	1	2	2	0.0	5	50	9	18	Unemployed	84.0	5.0
Male	[45-54]	Center	<10000	NoDegree	Unemployed	2		4	32	0	48	2	0.0	0	11	0	54	Unemployed	67.0	86.0
Male	[45-54]	South	>100000	NoDegree	Employed	4		0	10	0	4	4	0.0	0	19	0	4	Employed_notworking	27.0	18.0
Male	[45-54]	Center	>100000	Degree	Employed	0		0	0	0	0	0	0.0	0	0	0	0	Employed_notworking	0.0	0.0
Female	[25-34]	North-East	<10000	NoDegree	Unemployed	0		0	0	0	2	3	0.0	15	3	0	0	Unemployed	21.0	2.0
Male	[45-54]	North-West	<10000	NoDegree	Employed	0	0.0	1	2	0	2	8	0.0	0	2	0	27	Employed_working	37.0	5.0
Male	[45-54]	North-West	<10000	NoDegree	Unemployed	0		0	10	0	1	1	0.0	0	16	0	6	Unemployed	23.0	11.0
Female	[55-65]	South	<10000	NoDegree	Employed	1	5.0	0	2	0	0	1	9.0	0	7	0	0	Employed_working	17.0	8.0
Male	[55-65]	South	<10000	NoDegree	Unemployed	0		0	2	0	5	2	0.0	0	4	0	25	Unemployed	31.0	7.0
Male	[18-24]	South	10000-100000	NoDegree	Unemployed	2	3.0	3	0	0	1	9	12.0	22	22	22	13	Student	100.0	9.0
Male	[55-65]	North-West	<10000	NoDegree	Employed	0		0	0	0	0	1	0.0	0	0	0	0	Employed_notworking	1.0	0.0
Female	[55-65]	North-West	<10000	NoDegree	Employed	0		0	0	10	10	0	0.0	0	2	4	10	Employed_notworking	16.0	20.0
Male	[55-65]	Center	<10000	Degree	Employed	3		0	0	0	3	3	0.0	0	0	0	3	Employed_notworking	6.0	6.0
Female	[55-65]	North-West	<10000	NoDegree	Unemployed	0		0	0	0	4	0	0.0	0	0	0	4	Unemployed	4.0	4.0
Male	[45-54]	Center	10000-100000	NoDegree	Unemployed	0		0	0	0	0	0	0.0	0	0	0	0	Unemployed	0.0	0.0
Female	[25-34]	North-West	<10000	Degree	Employed	0		0	0	0	0	1	0.0	0	9	0	12	Employed_notworking	22.0	0.0
Male	[25-34]	North-West	<10000	NoDegree	Employed	0		0	0	0	0	4	0.0	0	0	0	0	Employed_notworking	4.0	0.0
Female	[35-44]	Center	10000-100000	NoDegree	Employed	1		0	0	0	0	1	0.0	0	0	0	0	Employed_notworking	1.0	1.0
Male	[45-54]	North-West	10000-100000	NoDegree	Employed	0		0	15	0	20	2	0.0	0	29	0	22	Employed_notworking	53.0	35.0
Male	[25-34]	South	<10000	NoDegree	Unemployed	2		0	0	0	0	3	0.0	0	2	0	0	Unemployed	5.0	2.0
Female	[25-34]	South	>100000	NoDegree	Employed	0		0	0	0	0	0	0.0	0	0	0	0	Employed_notworking	0.0	0.0
Male	[55-65]	North-East	<10000	NoDegree	Unemployed	0		0	0	0	0	0	0.0	0	0	0	0	Unemployed	0.0	0.0
Male	[25-34]	Center	>100000	Degree	Employed	0		0	0	0	0	0	0.0	0	0	0	3	Employed_notworking	3.0	0.0
Female	[45-54]	North-East	<10000	NoDegree	Unemployed	0		0	0	0	0	0	0.0	0	0	0	0	Unemployed	0.0	0.0
Female	[35-44]	North-East	10000-100000	NoDegree	Employed	0		0	0	0	0	6	0.0	0	0	0	6	Employed_notworking	12.0	0.0
Male	[25-34]	South	10000-100000	NoDegree	Unemployed	4		0	0	0	9	3	0.0	0	3	0	0	Unemployed	6.0	13.0
Female	[45-54]	South	>100000	Degree	Employed	2		1	1	1	1	6	0.0	0	0	0	0	Employed_notworking	6.0	6.0
Male	[45-54]	Center	>100000	NoDegree	Employed	0		0	0	0	0	4	0.0	1	2	0	3	Employed_notworking	10.0	0.0
Male	[18-24]	South	10000-100000	NoDegree	Employed	0	27.0	0	0	0	0	0	27.0	0	0	0	0	Employed_working	27.0	27.0
Female	[18-24]	Center	>100000	Degree	Unemployed	0	2.0	0	3	0	2	10	18.0	0	0	0	0	Student	28.0	7.0
Female	[18-24]	South	10000-100000	NoDegree	Unemployed	0	4.0	0	0	0	2	6	9.0	0	0	0	4	Student	19.0	6.0
Female	[18-24]	South	<10000	Degree	Unemployed	3	0.0	0	0	0	0	19	0.0	0	0	0	0	Student	19.0	3.0
Female	[18-24]	South	<10000	NoDegree	Unemployed	3	0.0	0	0	0	8	5	3.0	0	1	0	14	Student	23.0	11.0
Female	[45-54]	North-West	<10000	NoDegree	Employed	5		0	0	0	2	5	0.0	0	0	0	2	Employed_notworking	7.0	7.0
Female	[55-65]	North-West	<10000	NoDegree	Unemployed	0		0	2	0	1	0	0.0	0	1	0	0	Unemployed	1.0	3.0
Female	[18-24]	South	10000-100000	Degree	Unemployed	4	2.0	0	0	1	0	4	10.0	0	0	1	0	Student	15.0	7.0
Male	[18-24]	South	10000-100000	NoDegree	Unemployed	1	1.0	1	0	0	0	1	3.0	30	0	0	0	Student	34.0	3.0
Female	[18-24]	North-East	<10000	Degree	Employed	3	100.0	0	0	0	0	2	40.0	0	0	2	0	Employed_working	44.0	103.0
Male	[18-24]	North-East	>100000	NoDegree	Employed	8		0	5	0	4	3	0.0	0	4	0	3	Employed_notworking	10.0	17.0
Male	[25-34]	South	<10000	NoDegree	Unemployed	0		0	0	0	0	0	0.0	0	0	0	0	Unemployed	0.0	0.0
Female	[55-65]	North-West	10000-100000	NoDegree	Unemployed	2		10	10	0	8	5	0.0	0	5	0	0	Unemployed	10.0	30.0
Female	[18-24]	North-West	10000-100000	NoDegree	Unemployed	0	0.0	0	0	0	0	24	0.0	0	0	0	0	Student	24.0	0.0
Female	[45-54]	North-West	10000-100000	Degree	Employed	2		0	0	0	0	2	0.0	0	0	0	0	Employed_notworking	2.0	2.0
Male	[55-65]	North-West	<10000	NoDegree	Employed	0		0	0	0	0	7	0.0	0	0	0	0	Employed_notworking	7.0	0.0
Male	[18-24]	North-West	>100000	NoDegree	Employed	1		0	0	0	3	11	0.0	0	0	0	3	Employed_notworking	14.0	4.0
Female	[35-44]	Center	>100000	Degree	Employed	0		0	0	0	0	0	0.0	0	0	0	0	Employed_notworking	0.0	0.0
Male	[55-65]	South	<10000	NoDegree	Employed	2		10	10	2	2	7	0.0	0	0	0	5	Employed_notworking	12.0	26.0
Female	[35-44]	North-West	<10000	Degree	Unemployed	0		0	0	0	0	9	0.0	4	5	0	0	Unemployed	18.0	0.0
Female	[55-65]	North-East	10000-100000	NoDegree	Unemployed	0		0	0	0	0	0	0.0	0	0	0	0	Unemployed	0.0	0.0
Female	[55-65]	Center	<10000	NoDegree	Unemployed	3		0	0	0	3	0	0.0	0	0	0	3	Unemployed	3.0	6.0
Male	[25-34]	North-West	<10000	NoDegree	Employed	3		0	0	0	0	11	0.0	0	0	0	0	Employed_notworking	11.0	3.0
Female	[18-24]	North-West	<10000	NoDegree	Unemployed	0		0	0	0	0	0	0.0	9	0	0	0	Unemployed	9.0	0.0
Male	[25-34]	South	<10000	NoDegree	Unemployed	0		0	0	0	0	12	0.0	7	2	0	4	Unemployed	25.0	0.0
Male	[55-65]	North-East	<10000	NoDegree	Unemployed	0		0	0	0	0	1	0.0	0	0	0	0	Unemployed	1.0	0.0
Female	[18-24]	North-West	10000-100000	NoDegree	Unemployed	0	0.0	0	10	0	10	17	0.0	3	0	0	0	Student	20.0	20.0
Female	[18-24]	North-West	10000-100000	NoDegree	Unemployed	0	0.0	0	0	0	0	1	0.0	0	0	0	0	Student	1.0	0.0
Female	[18-24]	North-West	<10000	Degree	Employed	0		0	3	2	1	5	0.0	23	3	1	15	Employed_notworking	47.0	6.0
Male	[45-54]	South	>100000	NoDegree	Employed	0		0	0	0	0	0	0.0	0	0	0	3	Employed_notworking	3.0	0.0
Female	[55-65]	Center	10000-100000	NoDegree	Employed	1	2.0	0	2	0	0	2	2.0	0	5	0	4	Employed_working	13.0	5.0
Male	[35-44]	South	<10000	NoDegree	Unemployed	2		0	0	2	0	0	0.0	0	0	0	0	Unemployed	0.0	4.0
Male	[55-65]	North-West	<10000	NoDegree	Unemployed	7		0	0	0	2	8	0.0	0	0	0	1	Unemployed	9.0	9.0
Male	[35-44]	North-West	<10000	NoDegree	Employed	0		0	0	0	0	0	0.0	0	0	0	0	Employed_notworking	0.0	0.0
Female	[45-54]	Center	10000-100000	NoDegree	Unemployed	4		0	2	0	0	3	0.0	0	2	0	8	Unemployed	13.0	6.0
Female	[45-54]	South	10000-100000	NoDegree	Employed	0		0	0	0	6	9	0.0	0	4	0	10	Employed_notworking	23.0	6.0
Female	[55-65]	South	>100000	Degree	Employed	0		0	0	0	0	0	0.0	0	6	0	2	Employed_notworking	8.0	0.0
Female	[55-65]	Center	<10000	NoDegree	Employed	0		0	0	0	0	6	0.0	0	0	0	0	Employed_notworking	6.0	0.0
Male	[18-24]	Center	10000-100000	Degree	Employed	1		1	1	0	1	2	0.0	0	0	0	0	Employed_notworking	2.0	4.0
Male	[25-34]	North-West	10000-100000	NoDegree	Employed	0		0	12	0	30	1	0.0	0	5	0	10	Employed_notworking	16.0	42.0
Male	[25-34]	South	10000-100000	NoDegree	Unemployed	0	0.0	0	0	0	0	4	0.0	0	7	2	0	Student	13.0	0.0
Male	[25-34]	South	<10000	Degree	Employed	0		0	0	0	0	1	0.0	0	2	0	8	Employed_notworking	11.0	0.0
Male	[55-65]	North-West	<10000	NoDegree	Unemployed	2		0	0	0	0	2	0.0	0	0	0	0	Unemployed	2.0	2.0
Male	[55-65]	North-West	10000-100000	NoDegree	Unemployed	0		0	6	0	0	0	0.0	0	4	0	4	Unemployed	8.0	6.0
Female	[25-34]	South	<10000	Degree	Unemployed	2	5.0	0	4	3	3	10	2.0	0	6	0	2	Student	20.0	17.0
Female	[18-24]	South	10000-100000	NoDegree	Unemployed	3	0.0	0	0	0	0	3	0.0	0	0	0	0	Student	3.0	3.0
Female	[35-44]	Center	10000-100000	NoDegree	Employed	4		0	0	0	0	12	0.0	0	10	0	0	Employed_notworking	22.0	4.0
Female	[35-44]	Center	>100000	Degree	Employed	0		0	0	0	0	0	0.0	0	0	0	0	Employed_notworking	0.0	0.0
Female	[55-65]	North-East	10000-100000	NoDegree	Unemployed	0		0	0	0	0	0	0.0	0	0	0	0	Unemployed	0.0	0.0
Male	[35-44]	North-East	<10000	Degree	Employed	0		0	10	0	12	0	0.0	0	4	1	9	Employed_notworking	14.0	22.0
Female	[45-54]	North-West	>100000	NoDegree	Employed	2		0	0	0	0	6	0.0	0	0	0	0	Employed_notworking	6.0	2.0
Female	[55-65]	South	10000-100000	NoDegree	Unemployed	2		0	10	0	0	10	0.0	0	0	0	9	Unemployed	19.0	12.0
Female	[45-54]	South	10000-100000	NoDegree	Unemployed	0		0	2	0	0	0	0.0	0	2	0	8	Unemployed	10.0	2.0
Female	[35-44]	North-East	10000-100000	NoDegree	Employed	1		0	1	0	1	2	0.0	3	1	0	1	Employed_notworking	7.0	3.0
Male	[55-65]	North-West	10000-100000	NoDegree	Unemployed	0		0	0	0	2	0	0.0	0	0	0	14	Unemployed	14.0	2.0
Male	[45-54]	Center	10000-100000	NoDegree	Employed	5		0	2	0	0	5	0.0	0	4	0	2	Employed_notworking	11.0	7.0
Male	[35-44]	North-West	<10000	NoDegree	Employed	1		2	2	2	1	9	0.0	16	18	12	5	Employed_notworking	60.0	8.0
Male	[35-44]	South	<10000	NoDegree	Unemployed	1		0	0	0	0	2	0.0	0	0	0	0	Unemployed	2.0	1.0
Female	[18-24]	South	>100000	NoDegree	Unemployed	0	0.0	0	0	0	0	2	0.0	0	0	0	0	Student	2.0	0.0
Female	[18-24]	South	10000-100000	NoDegree	Employed	5		0	6	0	9	6	0.0	0	5	5	8	Employed_notworking	24.0	20.0
Male	[55-65]	South	<10000	NoDegree	Unemployed	5		0	2	0	0	5	0.0	0	0	2	0	Unemployed	7.0	7.0
Female	[45-54]	South	<10000	Degree	Employed	0		0	20	0	0	2	0.0	4	0	0	0	Employed_notworking	6.0	20.0
Male	[55-65]	South	<10000	NoDegree	Unemployed	0		0	0	0	0	0	0.0	0	0	0	0	Unemployed	0.0	0.0
Female	[18-24]	Center	10000-100000	NoDegree	Unemployed	8	0.0	0	20	0	0	6	0.0	0	4	0	0	Student	10.0	28.0
Female	[55-65]	South	10000-100000	NoDegree	Employed	0		0	0	0	0	3	0.0	0	0	0	0	Employed_notworking	3.0	0.0
Male	[18-24]	North-West	>100000	NoDegree	Unemployed	2	0.0	0	0	0	2	2	0.0	0	0	0	2	Student	4.0	4.0
Male	[45-54]	North-West	>100000	Degree	Employed	0		0	0	0	0	0	0.0	0	0	0	0	Employed_notworking	0.0	0.0
Female	[18-24]	South	<10000	NoDegree	Unemployed	1		0	0	0	0	8	0.0	3	0	1	0	Unemployed	12.0	1.0
Male	[45-54]	North-West	<10000	NoDegree	Unemployed	2		0	0	0	0	2	0.0	0	0	0	0	Unemployed	2.0	2.0
Female	[18-24]	North-West	<10000	NoDegree	Employed	1	1.0	0	1	0	0	6	1.0	0	3	1	0	Employed_working	11.0	3.0
Female	[55-65]	South	<10000	NoDegree	Unemployed	0		0	0	0	0	0	0.0	0	0	0	0	Unemployed	0.0	0.0
Female	[35-44]	South	<10000	NoDegree	Employed	0	0.0	0	0	0	10	0	2.0	0	0	0	7	Employed_working	9.0	10.0
Female	[18-24]	North-West	<10000	NoDegree	Employed	3	0.0	0	1	3	0	15	0.0	0	0	0	16	Employed_working	31.0	7.0
Male	[25-34]	Center	10000-100000	Degree	Employed	0		0	0	0	1	4	0.0	0	4	4	4	Employed_notworking	16.0	1.0
Female	[45-54]	North-West	<10000	NoDegree	Employed	0		0	0	0	0	2	0.0	0	0	0	0	Employed_notworking	2.0	0.0
Female	[35-44]	South	<10000	NoDegree	Unemployed	50		0	0	0	50	7	0.0	0	0	0	0	Unemployed	7.0	100.0
Male	[25-34]	North-West	10000-100000	NoDegree	Employed	3		0	0	0	0	5	0.0	0	0	0	0	Employed_notworking	5.0	3.0
Female	[25-34]	Center	<10000	NoDegree	Unemployed	0		0	4	4	0	6	0.0	0	2	1	0	Unemployed	9.0	8.0
Female	[45-54]	South	<10000	NoDegree	Unemployed	6		0	5	0	0	8	0.0	0	3	0	0	Unemployed	11.0	11.0
Female	[55-65]	North-East	<10000	NoDegree	Employed	2		0	0	0	0	2	0.0	0	1	0	0	Employed_notworking	3.0	2.0
Male	[55-65]	Center	>100000	NoDegree	Employed	0		0	5	0	0	2	0.0	0	7	0	3	Employed_notworking	12.0	5.0
Male	[35-44]	Center	>100000	Degree	Employed	0		0	0	0	0	0	0.0	0	0	0	0	Employed_notworking	0.0	0.0
Female	[35-44]	Center	<10000	NoDegree	Unemployed	2		0	0	20	0	42	0.0	0	5	14	0	Unemployed	61.0	22.0
Female	[18-24]	South	>100000	Degree	Unemployed	3	3.0	0	6	0	6	7	8.0	0	11	0	2	Student	28.0	18.0
Male	[55-65]	Center	<10000	NoDegree	Employed	0	0.0	0	0	10	0	0	0.0	0	0	2	0	Employed_working	2.0	10.0
Female	[45-54]	North-West	<10000	NoDegree	Employed	0	20.0	0	30	0	0	0	46.0	0	0	0	0	Employed_working	46.0	50.0
Female	[35-44]	North-East	<10000	NoDegree	Unemployed	2		0	30	0	40	4	0.0	0	1	0	0	Unemployed	5.0	72.0
Female	[18-24]	Center	<10000	Degree	Employed	0		0	0	0	100	2	0.0	0	0	0	1	Employed_notworking	3.0	100.0
Male	[45-54]	Center	<10000	NoDegree	Employed	4		0	0	0	0	3	0.0	0	16	0	5	Employed_notworking	24.0	4.0
Female	[35-44]	North-East	<10000	NoDegree	Employed	0		0	2	0	35	12	0.0	7	1	0	11	Employed_notworking	31.0	37.0
Male	[35-44]	South	10000-100000	NoDegree	Employed	2		0	10	0	30	3	0.0	0	0	0	30	Employed_notworking	33.0	42.0
Female	[25-34]	South	>100000	NoDegree	Employed	1	0.0	0	1	1	0	5	20.0	16	0	2	0	Employed_working	43.0	3.0
Male	[45-54]	North-East	<10000	NoDegree	Employed	0	3.0	0	0	0	0	0	3.0	0	0	0	0	Employed_working	3.0	3.0
Female	[55-65]	North-West	<10000	NoDegree	Unemployed	0		0	6	0	0	6	0.0	0	5	0	0	Unemployed	11.0	6.0
Female	[45-54]	South	<10000	NoDegree	Unemployed	5		0	0	0	0	6	0.0	0	0	0	0	Unemployed	6.0	5.0
Male	[35-44]	Center	>100000	NoDegree	Employed	0		0	0	0	0	0	0.0	0	0	2	0	Employed_notworking	2.0	0.0
Female	[35-44]	North-East	<10000	NoDegree	Employed	3	2.0	0	0	0	0	28	7.0	0	17	2	0	Employed_working	54.0	5.0
Male	[55-65]	North-West	<10000	NoDegree	Unemployed	0		0	0	0	0	5	0.0	0	3	0	0	Unemployed	8.0	0.0
Male	[55-65]	North-East	10000-100000	NoDegree	Employed	0	0.0	0	0	0	0	0	0.0	0	9	0	0	Employed_working	9.0	0.0
Male	[18-24]	South	<10000	Degree	Unemployed	1	0.0	0	0	0	0	6	6.0	0	0	0	0	Student	12.0	1.0
Male	[55-65]	Center	<10000	NoDegree	Unemployed	3		0	0	0	2	3	0.0	0	0	0	2	Unemployed	5.0	5.0
Male	[35-44]	South	<10000	NoDegree	Unemployed	0		0	0	0	0	3	0.0	0	0	0	0	Unemployed	3.0	0.0
Male	[45-54]	Center	>100000	Degree	Employed	0		0	0	0	0	0	0.0	0	0	0	0	Employed_notworking	0.0	0.0
Male	[25-34]	South	>100000	Degree	Employed	6	0.0	2	0	0	0	0	1.0	0	0	0	0	Employed_working	1.0	8.0
Female	[18-24]	South	<10000	Degree	Unemployed	0	0.0	0	0	0	0	11	5.0	40	0	0	0	Student	56.0	0.0
Male	[55-65]	South	<10000	Degree	Unemployed	4		0	0	0	0	4	0.0	0	0	0	0	Unemployed	4.0	4.0
Female	[45-54]	Center	<10000	NoDegree	Unemployed	0		0	0	0	0	1	0.0	0	0	0	0	Unemployed	1.0	0.0
Female	[35-44]	North-East	<10000	NoDegree	Employed	0		0	0	0	0	0	0.0	0	0	0	0	Employed_notworking	0.0	0.0
Female	[25-34]	South	<10000	Degree	Employed	0		0	20	0	0	0	0.0	0	1	0	0	Employed_notworking	1.0	20.0
Female	[18-24]	Center	>100000	NoDegree	Unemployed	0	0.0	0	0	0	0	3	3.0	0	0	0	0	Student	6.0	0.0
Female	[55-65]	North-East	<10000	NoDegree	Unemployed	1		0	1	1	0	1	0.0	0	1	0	0	Unemployed	2.0	3.0
Female	[55-65]	South	10000-100000	NoDegree	Unemployed	5		0	3	0	2	10	0.0	0	7	0	9	Unemployed	26.0	10.0
Female	[25-34]	North-West	10000-100000	NoDegree	Employed	0	0.0	0	0	0	0	19	0.0	0	0	0	0	Employed_working	19.0	0.0
Female	[25-34]	South	>100000	NoDegree	Employed	0		0	0	0	0	0	0.0	0	0	2	0	Employed_notworking	2.0	0.0
Female	[18-24]	North-West	<10000	Degree	Unemployed	0	0.0	0	2	2	3	11	5.0	1	11	10	10	Student	48.0	7.0
Male	[18-24]	North-West	>100000	NoDegree	Employed	0		1	2	0	1	11	0.0	2	1	0	4	Employed_notworking	18.0	4.0
Male	[45-54]	South	<10000	NoDegree	Employed	0	0.0	0	0	0	0	0	0.0	0	0	0	0	Employed_working	0.0	0.0
Male	[25-34]	South	10000-100000	NoDegree	Employed	2		0	2	0	10	0	0.0	0	0	0	1	Employed_notworking	1.0	14.0
Female	[35-44]	South	10000-100000	NoDegree	Unemployed	0		0	0	0	0	5	0.0	0	0	0	0	Unemployed	5.0	0.0
Male	[18-24]	North-East	>100000	Degree	Unemployed	0	0.0	0	0	0	0	1	0.0	0	0	0	0	Student	1.0	0.0
Male	[25-34]	South	>100000	Degree	Employed	1		1	1	1	1	3	0.0	8	8	8	8	Employed_notworking	35.0	5.0
Female	[18-24]	North-East	<10000	NoDegree	Unemployed	2	1.0	0	10	40	40	10	2.0	0	1	0	10	Student	23.0	93.0
Female	[55-65]	South	>100000	NoDegree	Employed	0		0	0	0	10	3	0.0	9	12	0	11	Employed_notworking	35.0	10.0
Female	[25-34]	Center	>100000	NoDegree	Employed	0		0	0	0	0	0	0.0	1	0	1	0	Employed_notworking	2.0	0.0
Male	[55-65]	Center	<10000	NoDegree	Unemployed	1		0	0	0	2	5	0.0	0	0	0	2	Unemployed	7.0	3.0
Male	[25-34]	North-East	<10000	NoDegree	Employed	0	1.0	0	0	0	0	4	1.0	0	0	0	0	Employed_working	5.0	1.0
Female	[35-44]	North-East	10000-100000	NoDegree	Employed	0		0	0	0	5	0	0.0	0	0	0	0	Employed_notworking	0.0	5.0
Male	[35-44]	North-West	10000-100000	NoDegree	Employed	2		0	6	3	4	3	0.0	0	2	0	5	Employed_notworking	10.0	15.0
Male	[35-44]	Center	<10000	NoDegree	Unemployed	0		0	0	0	0	2	0.0	0	0	0	0	Unemployed	2.0	0.0
Female	[25-34]	South	>100000	NoDegree	Employed	0		0	0	0	0	0	0.0	0	0	0	0	Employed_notworking	0.0	0.0
Male	[55-65]	South	<10000	NoDegree	Unemployed	0		0	0	0	0	1	0.0	0	0	0	0	Unemployed	1.0	0.0
Female	[35-44]	South	10000-100000	NoDegree	Unemployed	2		0	2	1	0	4	0.0	0	2	1	0	Unemployed	7.0	5.0
Male	[55-65]	North-West	10000-100000	NoDegree	Employed	0		0	0	0	6	10	0.0	5	0	0	0	Employed_notworking	15.0	6.0
Female	[45-54]	North-West	<10000	NoDegree	Employed	0		0	0	4	4	2	0.0	0	0	0	4	Employed_notworking	6.0	8.0
Male	[55-65]	North-West	<10000	NoDegree	Unemployed	1		0	0	0	0	2	0.0	1	0	0	0	Unemployed	3.0	1.0
Male	[55-65]	North-West	<10000	Degree	Unemployed	1		0	0	0	2	1	0.0	0	0	0	5	Unemployed	6.0	3.0
Female	[35-44]	South	10000-100000	Degree	Employed	2	0.0	0	0	0	2	21	7.0	0	0	0	1	Employed_working	29.0	4.0
Male	[55-65]	Center	10000-100000	NoDegree	Unemployed	1		0	0	0	0	1	0.0	0	0	0	0	Unemployed	1.0	1.0
Male	[55-65]	North-East	10000-100000	Degree	Employed	0		0	0	0	0	1	0.0	0	0	0	0	Employed_notworking	1.0	0.0
Male	[55-65]	North-East	<10000	NoDegree	Employed	0		0	0	0	0	2	0.0	0	2	0	2	Employed_notworking	6.0	0.0
Male	[55-65]	North-West	<10000	NoDegree	Employed	1		0	5	0	25	44	0.0	0	23	0	45	Employed_notworking	112.0	31.0
Female	[45-54]	North-East	<10000	NoDegree	Unemployed	0		0	10	0	0	0	0.0	0	12	0	0	Unemployed	12.0	10.0
Male	[25-34]	South	>100000	NoDegree	Employed	0		0	0	0	0	0	0.0	0	0	0	0	Employed_notworking	0.0	0.0
Female	[55-65]	North-East	10000-100000	NoDegree	Unemployed	2		1	1	0	0	6	0.0	5	1	0	0	Unemployed	12.0	4.0
Male	[45-54]	North-West	<10000	NoDegree	Unemployed	0		0	0	0	0	4	0.0	0	0	0	0	Unemployed	4.0	0.0
Female	[25-34]	Center	>100000	Degree	Employed	0		0	0	0	0	0	0.0	0	0	0	0	Employed_notworking	0.0	0.0
Female	[55-65]	North-East	10000-100000	NoDegree	Employed	0		0	0	0	0	2	0.0	0	0	0	0	Employed_notworking	2.0	0.0
Female	[25-34]	North-West	10000-100000	Degree	Employed	0		10	3	25	25	16	0.0	0	34	21	25	Employed_notworking	96.0	63.0
Female	[55-65]	North-East	10000-100000	NoDegree	Unemployed	1		0	3	1	10	3	0.0	0	4	1	2	Unemployed	10.0	15.0
Female	[55-65]	North-West	<10000	NoDegree	Unemployed	1		0	3	0	2	7	0.0	0	7	1	4	Unemployed	19.0	6.0
Male	[55-65]	Center	<10000	NoDegree	Employed	1		0	0	0	3	1	0.0	0	0	0	3	Employed_notworking	4.0	4.0
Female	[25-34]	South	>100000	NoDegree	Employed	5		0	2	2	0	10	0.0	0	5	0	0	Employed_notworking	15.0	9.0
Male	[55-65]	South	>100000	NoDegree	Employed	0		0	0	0	0	0	0.0	0	0	0	0	Employed_notworking	0.0	0.0
Female	[55-65]	North-East	10000-100000	NoDegree	Unemployed	0		0	10	0	10	2	0.0	0	19	0	11	Unemployed	32.0	20.0
Female	[25-34]	North-East	<10000	NoDegree	Employed	0		0	0	0	0	2	0.0	0	0	0	0	Employed_notworking	2.0	0.0
Male	[55-65]	South	10000-100000	NoDegree	Employed	0		0	6	13	13	0	0.0	0	1	0	8	Employed_notworking	9.0	32.0
Male	[45-54]	South	<10000	NoDegree	Unemployed	0		0	0	0	0	0	0.0	0	0	0	0	Unemployed	0.0	0.0
Male	[55-65]	Center	<10000	Degree	Unemployed	0		0	0	0	0	0	0.0	0	0	1	1	Unemployed	2.0	0.0
Female	[55-65]	North-West	10000-100000	NoDegree	Unemployed	0		0	0	0	0	0	0.0	0	4	0	4	Unemployed	8.0	0.0
Male	[55-65]	South	<10000	NoDegree	Unemployed	1		0	1	0	0	2	0.0	0	2	0	0	Unemployed	4.0	2.0
Female	[25-34]	North-East	<10000	NoDegree	Employed	2	30.0	0	0	0	0	3	12.0	0	1	0	0	Employed_working	16.0	32.0
Male	[55-65]	Center	<10000	NoDegree	Unemployed	0		0	0	0	0	6	0.0	0	0	0	0	Unemployed	6.0	0.0
Female	[55-65]	Center	10000-100000	NoDegree	Unemployed	1		0	10	30	10	5	0.0	0	5	1	15	Unemployed	26.0	51.0
Female	[55-65]	North-West	10000-100000	NoDegree	Unemployed	0		0	0	0	4	4	0.0	0	2	0	2	Unemployed	8.0	4.0
Male	[45-54]	North-East	10000-100000	Degree	Unemployed	0		0	0	0	0	0	0.0	0	6	0	12	Unemployed	18.0	0.0
Female	[55-65]	Center	10000-100000	NoDegree	Unemployed	3		7	5	5	5	5	0.0	5	10	1	1	Unemployed	22.0	25.0
Female	[45-54]	North-East	10000-100000	Degree	Employed	2		0	0	0	0	6	0.0	0	0	0	0	Employed_notworking	6.0	2.0
Male	[25-34]	Center	10000-100000	NoDegree	Unemployed	0	0.0	0	10	0	0	4	0.0	0	1	0	0	Student	5.0	10.0
Female	[45-54]	Center	<10000	NoDegree	Employed	0		0	10	0	0	1	0.0	0	12	0	12	Employed_notworking	25.0	10.0
Female	[25-34]	North-East	<10000	Degree	Employed	0		0	0	0	0	6	0.0	0	0	0	0	Employed_notworking	6.0	0.0
Male	[55-65]	Center	<10000	NoDegree	Employed	0		0	0	0	0	2	0.0	0	1	0	0	Employed_notworking	3.0	0.0
Female	[45-54]	North-East	<10000	Degree	Unemployed	0		0	0	0	0	0	0.0	0	0	0	0	Unemployed	0.0	0.0
Male	[45-54]	Center	10000-100000	NoDegree	Employed	0		0	0	0	0	0	0.0	0	28	0	0	Employed_notworking	28.0	0.0
Female	[25-34]	South	10000-100000	NoDegree	Employed	2	10.0	0	5	0	10	0	7.0	0	0	8	22	Employed_working	37.0	27.0
Female	[45-54]	South	<10000	NoDegree	Unemployed	2		0	0	0	0	14	0.0	0	0	0	0	Unemployed	14.0	2.0
Female	[55-65]	North-East	<10000	NoDegree	Unemployed	0		0	0	0	0	4	0.0	0	0	0	0	Unemployed	4.0	0.0
Female	[35-44]	Center	10000-100000	NoDegree	Employed	0	0.0	0	0	0	0	0	10.0	0	0	0	0	Employed_working	10.0	0.0
Female	[45-54]	South	10000-100000	NoDegree	Employed	0		0	5	2	5	6	0.0	0	4	0	3	Employed_notworking	13.0	12.0
Female	[35-44]	South	<10000	NoDegree	Unemployed	4		0	5	0	0	2	0.0	0	0	0	4	Unemployed	6.0	9.0
Male	[35-44]	North-West	<10000	NoDegree	Employed	0		0	0	0	10	3	0.0	0	0	0	2	Employed_notworking	5.0	10.0
Female	[35-44]	South	10000-100000	NoDegree	Employed	1		0	0	0	0	1	0.0	0	0	0	4	Employed_notworking	5.0	1.0
Female	[35-44]	South	<10000	NoDegree	Employed	2		0	0	0	0	4	0.0	0	0	0	0	Employed_notworking	4.0	2.0
Male	[35-44]	South	10000-100000	NoDegree	Unemployed	0		0	3	0	3	5	0.0	0	0	0	3	Unemployed	8.0	6.0
Female	[55-65]	North-West	<10000	NoDegree	Employed	3		0	0	0	0	8	0.0	0	0	0	5	Employed_notworking	13.0	3.0
Female	[45-54]	South	<10000	NoDegree	Unemployed	0		0	0	0	0	3	0.0	3	2	1	0	Unemployed	9.0	0.0
Female	[55-65]	South	<10000	NoDegree	Unemployed	0		0	0	0	0	3	0.0	0	0	0	0	Unemployed	3.0	0.0
Male	[25-34]	Center	10000-100000	NoDegree	Unemployed	0	80.0	0	50	0	0	13	5.0	0	1	0	0	Student	19.0	130.0
Female	[35-44]	South	<10000	NoDegree	Unemployed	0		0	0	0	1	1	0.0	0	1	0	28	Unemployed	30.0	1.0
Female	[35-44]	South	10000-100000	Degree	Employed	2		0	3	2	2	2	0.0	0	16	0	10	Employed_notworking	28.0	9.0
Male	[35-44]	Center	<10000	NoDegree	Employed	3	6.0	0	0	0	0	3	5.0	0	0	0	0	Employed_working	8.0	9.0
Female	[45-54]	Center	10000-100000	NoDegree	Employed	0		0	0	0	2	5	0.0	0	16	0	7	Employed_notworking	28.0	2.0
Male	[35-44]	South	<10000	NoDegree	Unemployed	0		0	0	0	0	3	0.0	0	3	0	0	Unemployed	6.0	0.0
Female	[45-54]	North-West	<10000	NoDegree	Unemployed	0		0	0	0	0	2	0.0	1	0	0	0	Unemployed	3.0	0.0
Female	[45-54]	South	>100000	NoDegree	Employed	0		0	0	0	0	0	0.0	0	0	0	0	Employed_notworking	0.0	0.0
Female	[35-44]	North-West	10000-100000	NoDegree	Unemployed	0		3	2	0	3	7	0.0	6	5	0	9	Unemployed	27.0	8.0
Male	[25-34]	South	10000-100000	NoDegree	Unemployed	0		0	0	3	3	0	0.0	0	0	0	3	Unemployed	3.0	6.0
Female	[35-44]	North-West	<10000	NoDegree	Employed	0	3.0	0	0	0	10	5	1.0	0	0	0	4	Employed_working	10.0	13.0
Female	[45-54]	South	>100000	NoDegree	Employed	2	2.0	0	2	0	2	3	4.0	0	4	0	2	Employed_working	13.0	8.0
Male	[55-65]	North-West	<10000	NoDegree	Unemployed	0		0	0	0	0	1	0.0	0	0	0	3	Unemployed	4.0	0.0
Male	[55-65]	North-West	<10000	NoDegree	Employed	0		0	0	0	1	2	0.0	0	1	0	2	Employed_notworking	5.0	1.0
Male	[35-44]	Center	10000-100000	NoDegree	Unemployed	1		0	0	0	0	3	0.0	0	0	0	0	Unemployed	3.0	1.0
Male	[35-44]	South	<10000	Degree	Employed	4	2.0	2	2	0	1	5	11.0	8	11	10	16	Employed_working	61.0	11.0
Male	[45-54]	South	10000-100000	Degree	Employed	0		0	3	0	0	2	0.0	0	3	0	0	Employed_notworking	5.0	3.0
Male	[55-65]	North-West	<10000	NoDegree	Employed	2	2.0	2	2	2	9	3	0.0	1	3	0	0	Employed_working	7.0	19.0
Male	[45-54]	North-West	<10000	NoDegree	Unemployed	0		0	1	0	0	0	0.0	0	1	0	0	Unemployed	1.0	1.0
Female	[45-54]	North-West	10000-100000	NoDegree	Employed	5		0	12	0	0	2	0.0	7	2	0	0	Employed_notworking	11.0	17.0
Male	[25-34]	North-East	<10000	Degree	Employed	8		0	0	0	0	10	0.0	0	0	0	0	Employed_notworking	10.0	8.0
Female	[55-65]	North-West	<10000	NoDegree	Unemployed	0		0	0	0	0	0	0.0	0	0	0	0	Unemployed	0.0	0.0
Male	[35-44]	North-East	<10000	NoDegree	Employed	1		0	2	0	0	8	0.0	0	2	0	0	Employed_notworking	10.0	3.0
Male	[25-34]	North-West	>100000	NoDegree	Employed	0		0	50	0	30	2	0.0	0	0	0	4	Employed_notworking	6.0	80.0
Female	[35-44]	Center	10000-100000	Degree	Employed	15		0	0	0	0	15	0.0	0	0	0	0	Employed_notworking	15.0	15.0
Female	[35-44]	South	10000-100000	NoDegree	Unemployed	0		0	8	6	8	0	0.0	0	16	0	28	Unemployed	44.0	22.0
Female	[55-65]	North-West	10000-100000	NoDegree	Unemployed	0		0	0	0	0	5	0.0	0	0	0	0	Unemployed	5.0	0.0
Female	[35-44]	South	<10000	Degree	Employed	2	1.0	3	2	2	2	3	2.0	0	5	0	4	Employed_working	14.0	12.0
Female	[35-44]	Center	<10000	Degree	Employed	0		0	0	0	0	0	0.0	0	0	0	0	Employed_notworking	0.0	0.0
Female	[45-54]	North-West	<10000	NoDegree	Unemployed	1		0	0	0	2	3	0.0	0	0	0	0	Unemployed	3.0	3.0
Female	[55-65]	South	10000-100000	NoDegree	Employed	1		1	1	1	1	5	0.0	7	6	7	7	Employed_notworking	32.0	5.0
Male	[45-54]	South	<10000	NoDegree	Employed	0		0	0	0	0	0	0.0	0	0	0	0	Employed_notworking	0.0	0.0
Male	[35-44]	South	<10000	NoDegree	Employed	0	4.0	0	0	0	0	0	3.0	0	0	0	0	Employed_working	3.0	4.0
Male	[55-65]	Center	10000-100000	Degree	Unemployed	0		0	0	0	0	0	0.0	0	0	0	0	Unemployed	0.0	0.0
Female	[55-65]	South	<10000	Degree	Employed	0		0	0	0	0	2	0.0	0	0	0	0	Employed_notworking	2.0	0.0
Female	[45-54]	Center	>100000	NoDegree	Employed	1		0	0	0	0	0	0.0	3	4	0	1	Employed_notworking	8.0	1.0
Female	[35-44]	South	10000-100000	Degree	Employed	1		0	20	0	20	6	0.0	4	20	0	10	Employed_notworking	40.0	41.0
Female	[35-44]	North-West	<10000	NoDegree	Employed	0		0	0	0	0	1	0.0	0	0	0	0	Employed_notworking	1.0	0.0
Female	[45-54]	North-West	<10000	NoDegree	Employed	3		0	0	0	0	5	0.0	6	0	0	0	Employed_notworking	11.0	3.0
Male	[55-65]	North-East	10000-100000	NoDegree	Employed	0		0	1	0	1	3	0.0	0	2	0	0	Employed_notworking	5.0	2.0
Female	[25-34]	Center	10000-100000	NoDegree	Unemployed	2	1.0	5	1	1	5	2	1.0	3	0	1	1	Student	8.0	15.0
Female	[35-44]	Center	10000-100000	NoDegree	Unemployed	1	0.0	0	0	0	5	5	0.0	0	0	0	5	Student	10.0	6.0
Female	[45-54]	North-East	<10000	NoDegree	Unemployed	1		0	0	0	0	3	0.0	0	3	0	0	Unemployed	6.0	1.0
Female	[45-54]	Center	10000-100000	NoDegree	Unemployed	1		0	0	0	0	1	0.0	0	0	0	0	Unemployed	1.0	1.0
Female	[35-44]	North-West	<10000	Degree	Employed	0	100.0	0	15	0	0	0	88.0	0	2	0	0	Employed_working	90.0	115.0
Female	[45-54]	Center	<10000	NoDegree	Unemployed	0		0	0	0	10	3	0.0	0	1	0	3	Unemployed	7.0	10.0
Male	[55-65]	North-East	<10000	NoDegree	Employed	2		0	0	2	0	3	0.0	1	0	0	2	Employed_notworking	6.0	4.0
Female	[25-34]	South	10000-100000	NoDegree	Employed	0		0	0	0	0	8	0.0	0	22	0	0	Employed_notworking	30.0	0.0
Male	[35-44]	South	10000-100000	Degree	Employed	6		0	0	0	6	6	0.0	0	0	0	6	Employed_notworking	12.0	12.0
Male	[35-44]	South	10000-100000	NoDegree	Employed	0		0	0	0	0	8	0.0	0	3	0	0	Employed_notworking	11.0	0.0
Male	[55-65]	Center	<10000	NoDegree	Employed	0		0	0	0	0	3	0.0	0	2	0	0	Employed_notworking	5.0	0.0
Male	[35-44]	Center	<10000	NoDegree	Employed	2	5.0	0	2	0	3	3	10.0	0	14	0	3	Employed_working	30.0	12.0
Male	[35-44]	Center	10000-100000	NoDegree	Unemployed	0	0.0	0	0	0	0	3	0.0	0	6	2	20	Student	31.0	0.0
Male	[55-65]	South	<10000	NoDegree	Unemployed	1		0	0	0	0	5	0.0	0	0	0	0	Unemployed	5.0	1.0
Male	[25-34]	South	10000-100000	NoDegree	Unemployed	2	0.0	0	8	0	80	5	0.0	0	2	0	0	Student	7.0	90.0
Male	[25-34]	North-West	10000-100000	NoDegree	Unemployed	2		0	0	0	0	2	0.0	0	0	0	0	Unemployed	2.0	2.0
Male	[35-44]	South	<10000	Degree	Unemployed	0		0	0	0	0	3	0.0	3	0	0	0	Unemployed	6.0	0.0
Female	[55-65]	South	<10000	NoDegree	Unemployed	0		0	0	0	0	0	0.0	0	0	0	0	Unemployed	0.0	0.0
Female	[35-44]	South	<10000	NoDegree	Unemployed	1		0	0	0	0	2	0.0	0	0	0	0	Unemployed	2.0	1.0
Female	[55-65]	North-West	10000-100000	Degree	Unemployed	0		0	0	0	0	5	0.0	0	0	0	0	Unemployed	5.0	0.0
Female	[25-34]	South	10000-100000	Degree	Employed	1	3.0	0	0	0	0	4	3.0	0	3	0	0	Employed_working	10.0	4.0
Female	[55-65]	South	<10000	NoDegree	Unemployed	6		0	30	0	0	11	0.0	0	33	0	0	Unemployed	44.0	36.0
Male	[35-44]	North-East	<10000	NoDegree	Employed	0		0	0	0	0	3	0.0	3	3	3	3	Employed_notworking	15.0	0.0
Male	[55-65]	Center	10000-100000	NoDegree	Employed	0	3.0	0	0	0	0	6	3.0	0	0	0	0	Employed_working	9.0	3.0
Male	[35-44]	North-East	10000-100000	Degree	Employed	0		0	5	5	2	6	0.0	0	13	0	4	Employed_notworking	23.0	12.0
Female	[35-44]	South	<10000	NoDegree	Unemployed	0		0	0	0	0	3	0.0	0	0	0	0	Unemployed	3.0	0.0
Female	[45-54]	South	<10000	NoDegree	Employed	0		0	0	0	0	4	0.0	0	0	4	0	Employed_notworking	8.0	0.0
Female	[25-34]	Center	10000-100000	NoDegree	Unemployed	1	1.0	1	1	1	1	1	2.0	1	2	1	0	Student	7.0	6.0
Female	[25-34]	South	10000-100000	NoDegree	Unemployed	0	0.0	0	0	0	0	2	0.0	0	0	0	1	Student	3.0	0.0
Male	[35-44]	North-East	10000-100000	NoDegree	Employed	0	3.0	0	0	0	0	4	4.0	0	0	0	0	Employed_working	8.0	3.0
Female	[55-65]	South	>100000	Degree	Employed	0		0	0	0	0	0	0.0	0	0	0	0	Employed_notworking	0.0	0.0
Female	[35-44]	South	10000-100000	NoDegree	Unemployed	0		0	0	0	0	11	0.0	2	0	0	0	Unemployed	13.0	0.0
Male	[25-34]	South	10000-100000	Degree	Unemployed	1	2.0	2	1	3	2	2	2.0	3	4	2	2	Student	15.0	11.0
Male	[35-44]	South	10000-100000	NoDegree	Employed	0	0.0	0	10	0	0	2	1.0	0	1	0	0	Employed_working	4.0	10.0
Female	[55-65]	Center	10000-100000	NoDegree	Unemployed	0		0	0	0	0	1	0.0	0	6	0	0	Unemployed	7.0	0.0
Male	[55-65]	North-East	<10000	Degree	Employed	0	0.0	0	0	0	0	2	0.0	0	0	0	0	Employed_working	2.0	0.0
Female	[35-44]	North-East	10000-100000	NoDegree	Employed	0		0	0	0	0	0	0.0	0	0	0	0	Employed_notworking	0.0	0.0
Male	[55-65]	North-East	<10000	NoDegree	Unemployed	0		0	0	0	0	1	0.0	0	1	0	0	Unemployed	2.0	0.0
Female	[35-44]	Center	<10000	Degree	Unemployed	0		0	6	0	4	0	0.0	0	10	0	13	Unemployed	23.0	10.0
Male	[45-54]	South	10000-100000	NoDegree	Unemployed	0		0	0	0	0	0	0.0	0	0	0	0	Unemployed	0.0	0.0
Male	[45-54]	South	10000-100000	NoDegree	Employed	2		0	20	0	0	2	0.0	0	20	0	0	Employed_notworking	22.0	22.0
Male	[25-34]	Center	<10000	Degree	Unemployed	6	0.0	0	2	0	6	6	0.0	0	2	0	6	Student	14.0	14.0
Female	[45-54]	North-West	10000-100000	NoDegree	Employed	0		0	0	0	0	1	0.0	0	0	0	0	Employed_notworking	1.0	0.0
Female	[35-44]	North-East	10000-100000	NoDegree	Employed	0		0	0	0	2	2	0.0	0	2	0	2	Employed_notworking	6.0	2.0
Female	[35-44]	Center	<10000	NoDegree	Employed	0	0.0	0	0	0	0	0	3.0	0	2	0	10	Employed_working	15.0	0.0
Female	[55-65]	North-East	>100000	NoDegree	Employed	0		0	0	0	0	0	0.0	0	0	0	0	Employed_notworking	0.0	0.0
Male	[45-54]	North-East	<10000	NoDegree	Employed	2	25.0	0	0	0	30	29	47.0	0	0	0	33	Employed_working	109.0	57.0
Male	[55-65]	North-West	<10000	NoDegree	Employed	0		0	1	6	3	0	0.0	0	12	4	3	Employed_notworking	19.0	10.0
Female	[45-54]	Center	10000-100000	NoDegree	Employed	0		0	0	0	0	4	0.0	0	0	0	0	Employed_notworking	4.0	0.0
Female	[55-65]	North-East	<10000	NoDegree	Unemployed	0		0	0	0	0	0	0.0	0	6	0	7	Unemployed	13.0	0.0
Male	[35-44]	Center	<10000	NoDegree	Unemployed	2	0.0	0	50	0	20	6	0.0	0	3	0	0	Student	9.0	72.0
Female	[45-54]	Center	<10000	NoDegree	Employed	0		0	0	0	0	5	0.0	0	0	0	0	Employed_notworking	5.0	0.0
Female	[55-65]	South	<10000	NoDegree	Unemployed	0		0	10	0	0	3	0.0	14	2	0	2	Unemployed	21.0	10.0
Female	[55-65]	Center	<10000	NoDegree	Unemployed	0		0	0	0	8	0	0.0	0	0	0	28	Unemployed	28.0	8.0
Female	[45-54]	North-East	<10000	NoDegree	Employed	0		0	0	0	0	12	0.0	11	4	0	0	Employed_notworking	27.0	0.0
Male	[35-44]	South	10000-100000	NoDegree	Employed	0		0	0	0	0	0	0.0	0	0	0	0	Employed_notworking	0.0	0.0
Female	[55-65]	Center	<10000	NoDegree	Unemployed	1		0	3	0	4	1	0.0	0	5	0	4	Unemployed	10.0	8.0
Male	[25-34]	South	<10000	NoDegree	Unemployed	0	0.0	0	0	0	0	3	0.0	0	0	0	0	Student	3.0	0.0
Male	[25-34]	North-West	<10000	NoDegree	Employed	0	0.0	0	0	0	4	7	4.0	0	0	0	2	Employed_working	13.0	4.0
Male	[35-44]	Center	10000-100000	NoDegree	Employed	0	0.0	0	0	0	0	1	1.0	0	0	0	0	Employed_working	2.0	0.0
Male	[45-54]	Center	10000-100000	NoDegree	Unemployed	0		0	0	0	1	1	0.0	0	2	0	3	Unemployed	6.0	1.0
Female	[55-65]	South	>100000	NoDegree	Unemployed	0		0	0	0	0	0	0.0	0	2	0	0	Unemployed	2.0	0.0
Male	[18-24]	North-West	<10000	NoDegree	Employed	0		0	0	0	4	3	0.0	0	0	0	4	Employed_notworking	7.0	4.0
Female	[45-54]	North-West	<10000	Degree	Employed	5		0	10	0	0	4	0.0	0	2	0	4	Employed_notworking	10.0	15.0
Male	[55-65]	North-West	<10000	NoDegree	Unemployed	1		0	6	0	7	0	0.0	0	7	0	7	Unemployed	14.0	14.0
Female	[25-34]	Center	>100000	Degree	Unemployed	0	0.0	0	0	0	0	5	0.0	0	0	0	0	Student	5.0	0.0
Female	[55-65]	South	<10000	Degree	Unemployed	2		0	0	0	0	2	0.0	0	0	0	0	Unemployed	2.0	2.0
Male	[35-44]	Center	10000-100000	Degree	Employed	1		1	1	1	1	2	0.0	0	0	0	0	Employed_notworking	2.0	5.0
Male	[55-65]	South	10000-100000	NoDegree	Unemployed	2		0	0	5	0	4	0.0	0	2	0	0	Unemployed	6.0	7.0
Female	[45-54]	North-East	10000-100000	Degree	Employed	0		20	30	0	50	0	0.0	2	5	0	10	Employed_notworking	17.0	100.0
Male	[35-44]	North-West	<10000	NoDegree	Employed	0		0	0	0	6	0	0.0	27	4	0	8	Employed_notworking	39.0	6.0
Female	[45-54]	North-West	10000-100000	Degree	Unemployed	0		0	0	0	0	0	0.0	0	0	0	0	Unemployed	0.0	0.0
Male	[25-34]	North-West	>100000	Degree	Employed	10	10.0	20	10	10	10	6	7.0	7	13	8	13	Employed_working	54.0	70.0
Female	[45-54]	North-East	<10000	NoDegree	Employed	2		0	6	3	0	3	0.0	0	6	4	0	Employed_notworking	13.0	11.0
Male	[18-24]	South	<10000	NoDegree	Unemployed	1	0.0	1	0	0	1	3	0.0	7	0	0	6	Student	16.0	3.0
Male	[35-44]	South	10000-100000	NoDegree	Employed	0		0	0	0	0	0	0.0	0	0	0	0	Employed_notworking	0.0	0.0
Male	[25-34]	North-West	10000-100000	Degree	Unemployed	0	15.0	0	0	0	25	3	26.0	0	0	0	29	Student	58.0	40.0
Male	[35-44]	Center	<10000	NoDegree	Employed	0		0	0	0	0	2	0.0	0	0	0	0	Employed_notworking	2.0	0.0
Male	[45-54]	North-West	<10000	NoDegree	Employed	0	20.0	40	0	0	0	2	32.0	1	0	0	0	Employed_working	35.0	60.0
Male	[25-34]	North-West	>100000	Degree	Employed	3		4	4	0	4	4	0.0	4	4	0	7	Employed_notworking	19.0	15.0
Male	[55-65]	Center	<10000	NoDegree	Employed	1		0	0	0	0	3	0.0	0	0	0	1	Employed_notworking	4.0	1.0
Female	[35-44]	South	<10000	NoDegree	Unemployed	1		0	0	0	0	2	0.0	2	2	2	2	Unemployed	10.0	1.0
Female	[55-65]	Center	10000-100000	NoDegree	Employed	0		0	0	0	0	2	0.0	0	0	0	0	Employed_notworking	2.0	0.0
Female	[55-65]	South	10000-100000	NoDegree	Unemployed	0		0	0	0	0	0	0.0	0	0	0	0	Unemployed	0.0	0.0
Male	[45-54]	North-West	10000-100000	NoDegree		2		0	0	0	0	2	0.0	0	0	0	0	Unemployed	2.0	2.0
Male	[45-54]	South	10000-100000	NoDegree	Employed	0		0	0	0	0	0	0.0	0	2	0	0	Employed_notworking	2.0	0.0
Female	[35-44]	South	<10000	Degree	Employed	0		0	0	0	0	0	0.0	0	0	0	25	Employed_notworking	25.0	0.0
Female	[45-54]	South	10000-100000	NoDegree	Employed	0		0	0	0	0	15	0.0	0	0	0	0	Employed_notworking	15.0	0.0
Female	[35-44]	North-East	<10000	Degree	Employed	2		0	6	0	1	4	0.0	0	3	0	1	Employed_notworking	8.0	9.0
Male	[35-44]	Center	10000-100000	NoDegree	Employed	0		0	0	0	0	0	0.0	0	0	0	5	Employed_notworking	5.0	0.0
Male	[35-44]	North-East	>100000	NoDegree	Unemployed	0		0	0	0	0	0	0.0	0	0	0	0	Unemployed	0.0	0.0
Male	[45-54]	North-East	<10000	NoDegree	Employed	0		0	0	0	0	2	0.0	0	0	0	0	Employed_notworking	2.0	0.0
Female	[35-44]	Center	10000-100000	NoDegree	Employed	0		0	3	0	5	1	0.0	0	0	0	2	Employed_notworking	3.0	8.0
Male	[55-65]	North-West	10000-100000	NoDegree	Employed	0		0	0	0	0	2	0.0	0	0	0	0	Employed_notworking	2.0	0.0
Female	[45-54]	North-East	10000-100000	NoDegree	Employed	6		4	5	6	4	7	0.0	0	8	0	0	Employed_notworking	15.0	25.0
Male	[55-65]	North-East	<10000	NoDegree	Unemployed	0		0	0	0	0	3	0.0	0	1	0	0	Unemployed	4.0	0.0
Female	[25-34]	North-East	>100000	Degree	Employed	4		0	0	0	4	5	0.0	0	2	0	2	Employed_notworking	9.0	8.0
Female	[35-44]	Center	10000-100000	NoDegree	Employed	3	10.0	0	0	0	0	3	9.0	0	0	0	0	Employed_working	12.0	13.0
Female	[55-65]	North-East	>100000	Degree	Employed	0		0	0	0	0	0	0.0	0	0	0	0	Employed_notworking	0.0	0.0
Female	[35-44]	North-West	<10000	NoDegree	Unemployed	2		0	1	0	0	0	0.0	0	6	0	1	Unemployed	7.0	3.0
Female	[45-54]	Center	10000-100000	NoDegree	Employed	0		0	0	0	0	1	0.0	0	0	0	0	Employed_notworking	1.0	0.0
Female	[55-65]	North-West	10000-100000	NoDegree	Unemployed	0		0	0	0	0	5	0.0	0	0	0	0	Unemployed	5.0	0.0
Female	[45-54]	North-West	<10000	NoDegree	Employed	1		0	0	0	0	1	0.0	0	0	0	0	Employed_notworking	1.0	1.0
Female	[25-34]	North-West	<10000	NoDegree	Unemployed	2		0	0	0	0	0	0.0	0	0	0	3	Unemployed	3.0	2.0
Female	[35-44]	South	10000-100000	Degree	Unemployed	0		0	0	0	0	2	0.0	0	1	0	0	Unemployed	3.0	0.0
Male	[45-54]	North-West	<10000	NoDegree	Employed	0	4.0	0	8	0	0	5	5.0	0	13	0	8	Employed_working	31.0	12.0
Male	[45-54]	Center	10000-100000	NoDegree	Unemployed	0		0	0	0	0	3	0.0	0	2	0	0	Unemployed	5.0	0.0
Female	[35-44]	Center	<10000	NoDegree	Employed	0	65.0	0	57	0	0	0	21.0	0	24	0	0	Employed_working	45.0	122.0
Male	[55-65]	North-East	<10000	NoDegree	Unemployed	10		0	0	0	0	3	0.0	0	13	0	0	Unemployed	16.0	10.0
Female	[45-54]	North-West	<10000	Degree	Unemployed	0		0	0	0	0	0	0.0	0	0	0	0	Unemployed	0.0	0.0
Female	[35-44]	South	<10000	NoDegree	Employed	6		0	3	0	0	4	0.0	10	7	0	0	Employed_notworking	21.0	9.0
Female	[25-34]	North-West	<10000	NoDegree	Employed	0	2.0	0	0	0	0	23	23.0	0	0	0	0	Employed_working	46.0	2.0
Male	[35-44]	South	10000-100000	NoDegree	Unemployed	0		0	0	0	0	1	0.0	0	0	0	0	Unemployed	1.0	0.0
Male	[55-65]	South	>100000	NoDegree	Employed	0		0	0	0	0	0	0.0	0	0	0	0	Employed_notworking	0.0	0.0
Male	[35-44]	Center	<10000	NoDegree	Employed	0		0	0	0	0	4	0.0	0	0	0	0	Employed_notworking	4.0	0.0
Female	[55-65]	North-East	<10000	NoDegree	Unemployed	0		0	0	0	0	0	0.0	0	0	0	0	Unemployed	0.0	0.0
Male	[55-65]	North-West	<10000	NoDegree	Employed	0		0	0	0	0	0	0.0	0	0	0	0	Employed_notworking	0.0	0.0
Female	[35-44]	South	>100000	NoDegree	Unemployed	0		0	0	0	0	0	0.0	0	0	0	0	Unemployed	0.0	0.0
Female	[35-44]	Center	<10000	Degree	Employed	0		0	0	0	0	6	0.0	0	0	0	0	Employed_notworking	6.0	0.0
Female	[45-54]	North-East	>100000	NoDegree	Employed	2		0	0	0	0	0	0.0	0	2	1	0	Employed_notworking	3.0	2.0
Female	[35-44]	South	<10000	NoDegree	Employed	0		0	0	0	30	0	0.0	0	0	0	21	Employed_notworking	21.0	30.0
Male	[55-65]	South	10000-100000	Degree	Unemployed	0		0	0	0	0	0	0.0	0	0	0	0	Unemployed	0.0	0.0
Female	[35-44]	Center	10000-100000	NoDegree	Unemployed	1		0	1	0	0	2	0.0	0	2	0	0	Unemployed	4.0	2.0
Female	[55-65]	South	10000-100000	NoDegree	Unemployed	1		0	0	0	0	4	0.0	0	0	0	0	Unemployed	4.0	1.0
Male	[55-65]	North-West	10000-100000	NoDegree	Employed	0		0	10	0	0	4	0.0	0	2	0	0	Employed_notworking	6.0	10.0
Male	[35-44]	North-West	10000-100000	NoDegree	Employed	2		0	0	0	0	3	0.0	0	6	0	0	Employed_notworking	9.0	2.0
Male	[45-54]	South	10000-100000	NoDegree	Unemployed	2		0	20	25	0	26	0.0	0	23	21	0	Unemployed	70.0	47.0
Female	[45-54]	South	10000-100000	Degree	Employed	0		0	2	1	2	2	0.0	5	22	25	16	Employed_notworking	70.0	5.0
Male	[55-65]	South	>100000	NoDegree	Employed	5		0	0	0	0	0	0.0	0	0	0	0	Employed_notworking	0.0	5.0
Female	[25-34]	North-East	<10000	NoDegree	Employed	5		0	0	0	0	5	0.0	0	0	0	0	Employed_notworking	5.0	5.0
Female	[45-54]	Center	<10000	NoDegree	Unemployed	0		0	0	0	0	7	0.0	4	0	0	0	Unemployed	11.0	0.0
Female	[55-65]	Center	10000-100000	NoDegree	Unemployed	0		0	0	0	10	5	0.0	0	13	0	20	Unemployed	38.0	10.0
Male	[45-54]	North-East	10000-100000	NoDegree	Unemployed	0		0	10	0	0	1	0.0	0	1	0	1	Unemployed	3.0	10.0
Female	[45-54]	North-West	<10000	Degree	Employed	0		0	30	0	10	2	0.0	0	4	0	7	Employed_notworking	13.0	40.0
Male	[35-44]	North-West	10000-100000	NoDegree	Unemployed	0		0	0	0	1	3	0.0	0	0	3	0	Unemployed	6.0	1.0
Male	[35-44]	North-East	<10000	NoDegree	Employed	0		0	0	0	0	3	0.0	0	0	0	0	Employed_notworking	3.0	0.0
Female	[25-34]	South	<10000	NoDegree	Employed	0		0	2	0	3	2	0.0	0	2	0	3	Employed_notworking	7.0	5.0
Male	[55-65]	South	<10000	NoDegree	Employed	3		0	10	10	2	2	0.0	0	8	3	12	Employed_notworking	25.0	25.0
Male	[55-65]	North-East	>100000	Degree	Employed	0	0.0	0	0	0	0	0	2.0	0	0	1	0	Employed_working	3.0	0.0
Male	[45-54]	North-East	<10000	NoDegree	Employed	0	0.0	0	0	0	0	0	0.0	0	0	0	0	Employed_working	0.0	0.0
Female	[35-44]	Center	10000-100000	NoDegree	Employed	5		1	2	5	2	3	0.0	0	1	0	0	Employed_notworking	4.0	15.0
Female	[25-34]	North-East	10000-100000	NoDegree	Unemployed	0	0.0	0	0	0	0	10	0.0	0	0	0	0	Student	10.0	0.0
Female	[55-65]	South	<10000	NoDegree	Employed	0		0	20	0	0	12	0.0	0	0	0	7	Employed_notworking	19.0	20.0
Female	[45-54]	South	10000-100000	Degree	Unemployed	0		0	0	0	0	3	0.0	0	0	0	0	Unemployed	3.0	0.0
Male	[55-65]	North-West	10000-100000	NoDegree	Unemployed	3		0	0	0	0	2	0.0	0	58	0	13	Unemployed	73.0	3.0
Male	[25-34]	North-West	<10000	NoDegree	Unemployed	0		0	10	5	2	1	0.0	0	5	11	20	Unemployed	37.0	17.0
Female	[55-65]	Center	>100000	NoDegree	Employed	0	1.0	0	0	0	0	0	1.0	0	2	2	0	Employed_working	5.0	1.0
Male	[55-65]	North-West	<10000	NoDegree	Employed	0		0	0	0	0	1	0.0	1	0	0	0	Employed_notworking	2.0	0.0
Male	[55-65]	North-East	10000-100000	NoDegree	Unemployed	15		0	25	20	20	3	0.0	8	1	0	0	Unemployed	12.0	80.0
Female	[45-54]	South	<10000	NoDegree	Unemployed	0		0	0	0	13	4	0.0	0	16	16	13	Unemployed	49.0	13.0
Male	[55-65]	South	<10000	Degree	Unemployed	1		0	0	0	0	1	0.0	1	0	0	0	Unemployed	2.0	1.0
Female	[45-54]	South	<10000	NoDegree	Unemployed	0		0	0	0	0	0	0.0	0	0	0	0	Unemployed	0.0	0.0
Male	[45-54]	North-East	10000-100000	NoDegree	Employed	0		0	2	0	0	0	0.0	0	1	0	3	Employed_notworking	4.0	2.0
Male	[45-54]	South	10000-100000	Degree	Employed	1		10	5	0	0	3	0.0	2	7	0	3	Employed_notworking	15.0	16.0
Male	[45-54]	North-West	10000-100000	NoDegree	Unemployed	0		0	0	0	0	1	0.0	0	72	0	0	Unemployed	73.0	0.0
Female	[55-65]	South	>100000	Degree	Employed	0		0	0	0	0	0	0.0	0	0	0	0	Employed_notworking	0.0	0.0
Female	[45-54]	South	<10000	NoDegree	Unemployed	0		0	0	0	0	0	0.0	0	0	0	0	Unemployed	0.0	0.0
Male	[45-54]	North-West	<10000	NoDegree	Employed	3		0	1	0	0	3	0.0	0	2	0	1	Employed_notworking	6.0	4.0
Female	[45-54]	South	<10000	NoDegree	Employed	0		4	5	0	1	4	0.0	2	4	0	4	Employed_notworking	14.0	10.0
Female	[55-65]	South	10000-100000	NoDegree	Unemployed	3		0	3	0	4	10	0.0	0	8	0	4	Unemployed	22.0	10.0
Male	[35-44]	Center	10000-100000	NoDegree	Unemployed	0		0	0	0	100	0	0.0	0	0	0	0	Unemployed	0.0	100.0
Male	[35-44]	North-West	10000-100000	NoDegree	Employed	3		0	0	0	0	3	0.0	0	0	0	0	Employed_notworking	3.0	3.0
Female	[35-44]	South	<10000	NoDegree	Unemployed	0		0	0	0	0	6	0.0	0	4	0	0	Unemployed	10.0	0.0
Female	[55-65]	Center	>100000	Degree	Employed	0		0	0	0	0	0	0.0	1	0	1	0	Employed_notworking	2.0	0.0
Female	[45-54]	North-West	<10000	NoDegree	Employed	0		0	0	0	0	0	0.0	0	0	0	0	Employed_notworking	0.0	0.0
Male	[35-44]	Center	10000-100000	NoDegree	Employed	6		0	0	0	0	4	0.0	0	0	0	0	Employed_notworking	4.0	6.0
Female	[55-65]	South	10000-100000	Degree	Employed	2		0	0	0	1	9	0.0	0	0	0	1	Employed_notworking	10.0	3.0
Female	[45-54]	South	<10000	Degree	Unemployed	0		0	10	0	0	3	0.0	0	6	0	0	Unemployed	9.0	10.0
Male	[25-34]	South	10000-100000	Degree	Unemployed	0	0.0	0	0	0	1	0	0.0	0	0	0	1	Student	1.0	1.0
Female	[45-54]	South	<10000	Degree	Employed	0	0.0	0	0	0	0	0	0.0	0	0	0	0	Employed_working	0.0	0.0
Female	[45-54]	North-West	<10000	NoDegree	Employed	0		0	0	0	0	0	0.0	0	0	0	0	Employed_notworking	0.0	0.0
Male	[45-54]	South	<10000	NoDegree	Employed	5		0	0	0	0	3	0.0	0	8	0	0	Employed_notworking	11.0	5.0
Female	[45-54]	South	<10000	NoDegree	Employed	2	2.0	0	0	0	0	1	1.0	0	0	0	0	Employed_working	2.0	4.0
Male	[55-65]	North-East	<10000	NoDegree	Unemployed	1		0	2	0	0	1	0.0	0	0	0	0	Unemployed	1.0	3.0
Female	[45-54]	North-East	10000-100000	NoDegree	Unemployed	2		0	4	0	10	4	0.0	0	7	0	5	Unemployed	16.0	16.0
Female	[25-34]	South	<10000	NoDegree	Unemployed	2		2	2	2	0	3	0.0	10	12	8	0	Unemployed	33.0	8.0
Male	[45-54]	North-East	<10000	NoDegree	Employed	0		0	0	0	0	1	0.0	0	0	0	0	Employed_notworking	1.0	0.0
Male	[55-65]	North-East	10000-100000	NoDegree	Unemployed	0		0	0	0	0	0	0.0	0	0	0	0	Unemployed	0.0	0.0
Male	[18-24]	North-East	10000-100000	NoDegree	Unemployed	0	0.0	0	0	0	0	0	0.0	0	2	2	1	Student	5.0	0.0
Female	[45-54]	North-East	<10000	NoDegree	Unemployed	0		0	0	0	0	1	0.0	0	1	0	0	Unemployed	2.0	0.0
Female	[45-54]	South	<10000	NoDegree	Unemployed	10		0	0	0	0	21	0.0	0	0	0	0	Unemployed	21.0	10.0
Male	[45-54]	North-West	<10000	NoDegree	Employed	3		0	0	0	2	3	0.0	0	0	0	2	Employed_notworking	5.0	5.0
Female	[55-65]	North-East	10000-100000	NoDegree	Unemployed	5		0	0	0	0	5	0.0	0	0	0	0	Unemployed	5.0	5.0
Female	[35-44]	North-West	10000-100000	NoDegree	Unemployed	5		0	3	0	2	2	0.0	3	3	3	0	Unemployed	11.0	10.0
Male	[18-24]	South	10000-100000	NoDegree	Unemployed	0	3.0	5	5	0	0	3	1.0	0	0	0	0	Student	4.0	13.0
Male	[35-44]	North-West	<10000	NoDegree	Employed	0		0	50	0	10	9	0.0	0	5	0	0	Employed_notworking	14.0	60.0
Female	[55-65]	North-East	10000-100000	NoDegree	Employed	1		0	2	3	0	3	0.0	0	4	3	0	Employed_notworking	10.0	6.0
Male	[35-44]	North-West	<10000	NoDegree	Employed	0		0	0	0	0	5	0.0	0	0	0	0	Employed_notworking	5.0	0.0
Male	[35-44]	North-West	<10000	NoDegree	Employed	0		0	10	0	0	0	0.0	0	4	0	0	Employed_notworking	4.0	10.0
Female	[45-54]	South	10000-100000	NoDegree	Unemployed	6		0	0	0	0	8	0.0	0	0	0	0	Unemployed	8.0	6.0
Male	[45-54]	North-West	10000-100000	Degree	Employed	2	0.0	0	0	0	0	2	0.0	0	0	0	0	Employed_working	2.0	2.0
Female	[45-54]	North-East	<10000	NoDegree	Unemployed	0		0	0	0	0	1	0.0	0	0	0	0	Unemployed	1.0	0.0
Female	[25-34]	Center	<10000	Degree	Unemployed	0		0	20	0	1	0	0.0	0	5	0	1	Unemployed	6.0	21.0
Male	[55-65]	North-East	>100000	NoDegree	Employed	0		2	0	0	0	0	0.0	1	0	0	0	Employed_notworking	1.0	2.0
Female	[25-34]	North-West	>100000	NoDegree	Employed	0		0	15	0	0	1	0.0	0	0	0	0	Employed_notworking	1.0	15.0
Female	[45-54]	North-East	10000-100000	Degree	Employed	3		0	0	0	20	5	0.0	0	0	0	9	Employed_notworking	14.0	23.0
Female	[55-65]	South	<10000	NoDegree	Employed	1		0	0	0	0	0	0.0	0	1	0	1	Employed_notworking	2.0	1.0
Female	[55-65]	North-East	10000-100000	NoDegree	Employed	0		0	0	0	3	0	0.0	0	0	0	9	Employed_notworking	9.0	3.0
Female	[45-54]	Center	>100000	Degree	Unemployed	0		0	0	0	4	0	0.0	0	0	0	17	Unemployed	17.0	4.0
Female	[55-65]	South	>100000	NoDegree	Employed	0		0	0	0	2	0	0.0	0	0	0	0	Employed_notworking	0.0	2.0
Female	[45-54]	North-West	>100000	NoDegree	Employed	3		0	0	0	0	3	0.0	3	0	0	0	Employed_notworking	6.0	3.0
Female	[35-44]	North-West	<10000	NoDegree	Employed	0		0	2	0	5	35	0.0	0	0	0	9	Employed_notworking	44.0	7.0
Male	[45-54]	South	10000-100000	Degree	Employed	1		0	0	0	0	1	0.0	0	0	0	0	Employed_notworking	1.0	1.0
Male	[35-44]	South	<10000	NoDegree	Employed	0		0	0	0	2	4	0.0	0	0	0	4	Employed_notworking	8.0	2.0
Male	[55-65]	South	10000-100000	NoDegree	Employed	5		0	6	0	8	5	0.0	0	9	0	11	Employed_notworking	25.0	19.0
Male	[25-34]	North-West	>100000	NoDegree	Employed	3		0	0	0	0	6	0.0	0	0	0	0	Employed_notworking	6.0	3.0
Male	[45-54]	Center	>100000	NoDegree	Employed	0		0	0	0	0	0	0.0	0	1	0	0	Employed_notworking	1.0	0.0
Female	[55-65]	South	>100000	NoDegree	Unemployed	0		0	0	0	0	0	0.0	0	0	0	0	Unemployed	0.0	0.0
Male	[55-65]	North-East	10000-100000	NoDegree	Employed	0		0	0	0	0	0	0.0	0	0	0	0	Employed_notworking	0.0	0.0
Female	[55-65]	Center	10000-100000	NoDegree	Unemployed	5		5	7	5	4	2	0.0	7	11	9	6	Unemployed	35.0	26.0
Male	[55-65]	South	>100000	NoDegree	Employed	2		0	10	0	30	8	0.0	8	12	0	29	Employed_notworking	57.0	42.0
Female	[45-54]	North-West	10000-100000	NoDegree	Unemployed	0		0	0	0	26	18	0.0	0	4	0	5	Unemployed	27.0	26.0
Male	[35-44]	North-East	>100000	NoDegree	Employed	1	1.0	1	1	1	1	1	1.0	0	0	0	0	Employed_working	2.0	6.0
Female	[55-65]	South	10000-100000	NoDegree	Unemployed	2		0	4	0	4	5	0.0	0	6	0	8	Unemployed	19.0	10.0
Male	[45-54]	Center	10000-100000	NoDegree	Employed	0		0	0	0	0	3	0.0	0	0	0	0	Employed_notworking	3.0	0.0
Female	[45-54]	South	>100000	NoDegree	Unemployed	0		0	10	0	0	11	0.0	0	16	0	4	Unemployed	31.0	10.0
Female	[55-65]	Center	10000-100000	NoDegree	Unemployed	3		0	5	5	0	4	0.0	0	2	1	2	Unemployed	9.0	13.0
Male	[35-44]	North-East	10000-100000	Degree	Employed	1		1	1	1	1	3	0.0	0	0	0	0	Employed_notworking	3.0	5.0
Female	[35-44]	North-East	>100000	NoDegree	Unemployed	2		0	1	0	0	5	0.0	26	6	1	6	Unemployed	44.0	3.0
Female	[25-34]	North-West	10000-100000	Degree	Employed	0		0	0	0	0	2	0.0	1	1	0	1	Employed_notworking	5.0	0.0
Male	[45-54]	Center	10000-100000	NoDegree	Employed	3		0	2	0	3	3	0.0	0	2	0	2	Employed_notworking	7.0	8.0
Male	[55-65]	South	10000-100000	NoDegree	Employed	0		0	0	0	0	2	0.0	0	0	0	0	Employed_notworking	2.0	0.0
Male	[25-34]	North-East	10000-100000	NoDegree	Employed	1		0	0	0	6	7	0.0	0	0	0	7	Employed_notworking	14.0	7.0
Male	[45-54]	North-West	10000-100000	NoDegree	Employed	1		0	1	1	1	1	0.0	0	1	0	1	Employed_notworking	3.0	4.0
Female	[45-54]	North-West	<10000	Degree	Employed	0		0	42	0	4	0	0.0	0	36	0	4	Employed_notworking	40.0	46.0
Male	[45-54]	North-West	10000-100000	NoDegree	Employed	2		0	20	0	0	3	0.0	0	36	0	0	Employed_notworking	39.0	22.0
Male	[45-54]	Center	10000-100000	NoDegree	Employed	0		0	10	0	5	1	0.0	0	19	0	7	Employed_notworking	27.0	15.0
Female	[55-65]	South	10000-100000	NoDegree	Employed	1		1	1	1	1	3	0.0	0	0	0	0	Employed_notworking	3.0	5.0
Male	[55-65]	North-West	10000-100000	NoDegree	Employed	2		0	0	0	0	1	0.0	0	2	0	0	Employed_notworking	3.0	2.0
Male	[55-65]	South	>100000	NoDegree	Employed	5		0	15	0	0	1	0.0	0	9	0	0	Employed_notworking	10.0	20.0
Female	[25-34]	North-East	<10000	NoDegree	Employed	0		2	3	1	1	3	0.0	0	2	2	4	Employed_notworking	11.0	7.0
Male	[45-54]	Center	10000-100000	Degree	Employed	4		0	2	0	2	4	0.0	0	4	0	2	Employed_notworking	10.0	8.0
Male	[55-65]	Center	>100000	NoDegree	Employed	0		0	0	0	0	2	0.0	0	0	0	0	Employed_notworking	2.0	0.0
Male	[35-44]	North-West	10000-100000	NoDegree	Employed	0		0	1	0	2	1	0.0	0	2	0	3	Employed_notworking	6.0	3.0
Female	[35-44]	North-East	<10000	NoDegree	Employed	0		0	30	0	0	6	0.0	0	42	0	5	Employed_notworking	53.0	30.0
Male	[18-24]	Center	10000-100000	NoDegree	Employed	0		0	0	0	0	9	0.0	0	3	0	9	Employed_notworking	21.0	0.0
Female	[25-34]	North-East	>100000	NoDegree	Unemployed	0		0	0	0	0	2	0.0	0	0	0	0	Unemployed	2.0	0.0
Male	[55-65]	South	>100000	NoDegree	Employed	0	0.0	10	0	0	0	4	4.0	2	2	0	0	Employed_working	12.0	10.0
Female	[45-54]	South	10000-100000	NoDegree	Employed	2	5.0	0	1	0	0	1	2.0	0	0	0	2	Employed_working	5.0	8.0
Male	[35-44]	North-West	10000-100000	NoDegree	Employed	0		0	25	0	100	0	0.0	0	2	0	32	Employed_notworking	34.0	125.0
Female	[45-54]	South	<10000	NoDegree	Employed	0		0	10	0	0	4	0.0	0	0	0	0	Employed_notworking	4.0	10.0
Male	[25-34]	South	10000-100000	NoDegree	Employed	1	0.0	0	5	0	4	0	2.0	0	0	0	9	Employed_working	11.0	10.0
Male	[45-54]	Center	10000-100000	NoDegree	Employed	4	10.0	0	0	0	0	2	10.0	0	4	0	0	Employed_working	16.0	14.0
Male	[55-65]	North-East	10000-100000	NoDegree	Unemployed	0		0	10	0	0	10	0.0	0	0	0	0	Unemployed	10.0	10.0
Female	[45-54]	South	10000-100000	NoDegree	Unemployed	1		0	10	0	0	5	0.0	0	3	0	3	Unemployed	11.0	11.0
Female	[55-65]	North-West	10000-100000	NoDegree	Employed	0		0	0	0	1	0	0.0	0	0	0	1	Employed_notworking	1.0	1.0
Male	[55-65]	South	>100000	Degree	Employed	0		2	0	0	0	0	0.0	0	0	0	0	Employed_notworking	0.0	2.0
Male	[55-65]	Center	10000-100000	NoDegree	Employed	0		0	10	0	0	1	0.0	0	2	0	0	Employed_notworking	3.0	10.0
Male	[45-54]	Center	10000-100000	NoDegree	Employed	0		0	1	0	0	2	0.0	0	1	0	0	Employed_notworking	3.0	1.0
Male	[35-44]	North-West	<10000	NoDegree	Employed	0		0	0	0	0	0	0.0	0	0	0	0	Employed_notworking	0.0	0.0
Male	[25-34]	North-East	10000-100000	NoDegree	Employed	0		0	0	0	0	6	0.0	0	0	0	0	Employed_notworking	6.0	0.0
Female	[45-54]	South	>100000	NoDegree	Unemployed	0		0	0	0	1	1	0.0	0	0	0	1	Unemployed	2.0	1.0
Male	[55-65]	North-West	10000-100000	NoDegree	Employed	0		0	10	0	4	0	0.0	0	12	0	4	Employed_notworking	16.0	14.0
Male	[45-54]	North-West	10000-100000	NoDegree	Employed	0		0	0	0	0	5	0.0	0	0	0	0	Employed_notworking	5.0	0.0
Male	[55-65]	North-East	<10000	NoDegree	Employed	0		0	0	0	6	5	0.0	0	0	0	6	Employed_notworking	11.0	6.0
Male	[45-54]	North-West	10000-100000	NoDegree	Employed	0		0	2	0	6	13	0.0	0	8	0	12	Employed_notworking	33.0	8.0
Male	[55-65]	South	10000-100000	NoDegree	Unemployed	5		0	0	0	0	9	0.0	0	0	0	0	Unemployed	9.0	5.0
Female	[55-65]	South	10000-100000	NoDegree	Unemployed	4		0	2	0	0	4	0.0	0	10	0	0	Unemployed	14.0	6.0
Male	[35-44]	North-East	>100000	NoDegree	Employed	3		0	0	0	3	11	0.0	0	2	0	5	Employed_notworking	18.0	6.0
Female	[25-34]	South	<10000	NoDegree	Unemployed	0		0	0	0	0	9	0.0	0	0	0	6	Unemployed	15.0	0.0
Male	[45-54]	North-East	>100000	NoDegree	Unemployed	0		0	1	0	0	12	0.0	0	2	0	0	Unemployed	14.0	1.0
Male	[55-65]	North-West	>100000	NoDegree	Employed	2		0	3	0	1	4	0.0	0	19	0	8	Employed_notworking	31.0	6.0
Female	[45-54]	South	10000-100000	NoDegree	Employed	0		0	0	0	0	0	0.0	0	0	0	4	Employed_notworking	4.0	0.0
Male	[25-34]	North-East	>100000	NoDegree	Employed	1		1	1	1	1	1	0.0	1	1	1	1	Employed_notworking	5.0	5.0
Male	[55-65]	North-West	10000-100000	NoDegree	Employed	0	0.0	0	5	0	0	3	2.0	0	7	0	0	Employed_working	12.0	5.0
Male	[55-65]	Center	>100000	NoDegree	Employed	0		1	0	0	0	0	0.0	0	4	0	1	Employed_notworking	5.0	1.0
Female	[55-65]	North-West	10000-100000	Degree	Employed	2		0	8	10	8	2	0.0	0	3	0	2	Employed_notworking	7.0	28.0
Male	[35-44]	North-West	>100000	NoDegree	Employed	1		0	0	0	0	7	0.0	6	2	2	2	Employed_notworking	19.0	1.0
Female	[55-65]	Center	10000-100000	Degree	Employed	1		0	10	0	10	7	0.0	0	0	0	11	Employed_notworking	18.0	21.0
Male	[45-54]	North-East	<10000	NoDegree	Employed	2		0	0	0	8	2	0.0	0	0	0	8	Employed_notworking	10.0	10.0
Female	[45-54]	Center	>100000	NoDegree	Employed	3		0	0	0	4	3	0.0	0	0	0	4	Employed_notworking	7.0	7.0
Male	[35-44]	North-East	>100000	NoDegree	Employed	2		0	1	1	0	4	0.0	6	13	5	6	Employed_notworking	34.0	4.0
Female	[55-65]	North-East	<10000	NoDegree	Unemployed	0		0	0	0	0	3	0.0	0	0	0	0	Unemployed	3.0	0.0
Female	[35-44]	South	>100000	NoDegree	Employed	4		0	0	0	0	4	0.0	0	0	0	0	Employed_notworking	4.0	4.0
Male	[45-54]	South	>100000	NoDegree	Unemployed	1		1	1	1	1	3	0.0	3	0	0	0	Unemployed	6.0	5.0
Female	[25-34]	North-West	>100000	NoDegree	Employed	0		0	0	0	1	2	0.0	0	0	0	1	Employed_notworking	3.0	1.0
Female	[55-65]	North-West	>100000	NoDegree	Unemployed	1		0	0	0	0	1	0.0	0	0	0	0	Unemployed	1.0	1.0
Male	[18-24]	North-East	>100000	Degree	Employed	0		0	0	0	3	3	0.0	2	3	0	0	Employed_notworking	8.0	3.0
Female	[35-44]	North-East	<10000	NoDegree	Unemployed	4		0	0	0	0	5	0.0	0	0	0	0	Unemployed	5.0	4.0
Male	[45-54]	North-East	>100000	NoDegree	Employed	0		0	0	0	1	0	0.0	0	0	0	1	Employed_notworking	1.0	1.0
Female	[25-34]	North-East	10000-100000	NoDegree	Employed	3		0	0	0	0	3	0.0	0	0	0	0	Employed_notworking	3.0	3.0
Female	[35-44]	North-East	>100000	NoDegree	Unemployed	0		0	0	0	0	0	0.0	0	0	0	0	Unemployed	0.0	0.0
Male	[55-65]	North-East	<10000	NoDegree	Unemployed	0		0	0	0	0	0	0.0	0	0	0	0	Unemployed	0.0	0.0
Male	[55-65]	South	10000-100000	NoDegree	Employed	1		0	0	0	0	5	0.0	0	0	0	0	Employed_notworking	5.0	1.0
Female	[35-44]	South	10000-100000	NoDegree	Employed	0	3.0	0	1	0	0	14	17.0	0	3	3	0	Employed_working	37.0	4.0
Male	[18-24]	South	>100000	NoDegree	Employed	3	15.0	0	23	0	25	13	12.0	1	9	0	6	Employed_working	41.0	66.0
Male	[35-44]	North-West	10000-100000	NoDegree	Employed	1		0	15	0	10	4	0.0	0	15	0	11	Employed_notworking	30.0	26.0
Male	[45-54]	South	10000-100000	NoDegree	Employed	2		0	5	0	10	6	0.0	0	11	0	23	Employed_notworking	40.0	17.0
Female	[45-54]	South	10000-100000	NoDegree	Employed	1		0	0	0	5	1	0.0	0	0	0	28	Employed_notworking	29.0	6.0
Male	[45-54]	South	10000-100000	NoDegree	Employed	2		0	0	0	0	2	0.0	0	0	0	0	Employed_notworking	2.0	2.0
Male	[45-54]	North-West	>100000	NoDegree	Employed	0		0	0	0	0	3	0.0	0	0	0	0	Employed_notworking	3.0	0.0
Male	[55-65]	South	>100000	Degree	Employed	0		0	0	0	0	0	0.0	0	0	0	1	Employed_notworking	1.0	0.0
Male	[55-65]	North-East	<10000	NoDegree	Employed	2		0	0	0	0	6	0.0	0	0	0	0	Employed_notworking	6.0	2.0
Male	[45-54]	North-West	10000-100000	NoDegree	Unemployed	4		0	0	0	0	4	0.0	0	0	0	0	Unemployed	4.0	4.0
Male	[55-65]	Center	10000-100000	NoDegree	Unemployed	0		0	0	0	0	0	0.0	0	0	0	0	Unemployed	0.0	0.0
Female	[25-34]	North-East	10000-100000	NoDegree	Unemployed	0	0.0	0	0	0	5	4	0.0	0	0	0	2	Student	6.0	5.0
Male	[55-65]	North-West	>100000	Degree	Unemployed	0		0	0	0	3	8	0.0	0	0	0	8	Unemployed	16.0	3.0
Female	[45-54]	North-East	10000-100000	NoDegree	Unemployed	0		0	0	2	0	2	0.0	0	0	0	0	Unemployed	2.0	2.0
Male	[45-54]	North-East	>100000	NoDegree	Employed	1		0	0	0	0	1	0.0	0	1	4	1	Employed_notworking	7.0	1.0
Male	[55-65]	North-East	10000-100000	Degree	Unemployed	0		0	2	0	5	1	0.0	0	0	0	0	Unemployed	1.0	7.0
Female	[55-65]	South	10000-100000	NoDegree	Unemployed	0		0	0	0	0	3	0.0	0	0	0	0	Unemployed	3.0	0.0
Male	[35-44]	South	10000-100000	NoDegree	Employed	0		0	0	0	2	3	0.0	0	0	0	1	Employed_notworking	4.0	2.0
Female	[45-54]	North-East	>100000	NoDegree	Employed	0		0	0	0	6	6	0.0	0	11	0	17	Employed_notworking	34.0	6.0
Female	[55-65]	South	<10000	NoDegree	Unemployed	4		4	4	4	4	4	0.0	4	4	4	4	Unemployed	20.0	20.0
Female	[45-54]	North-West	10000-100000	NoDegree	Unemployed	1		0	0	0	0	2	0.0	0	0	0	2	Unemployed	4.0	1.0
Female	[55-65]	North-West	<10000	NoDegree	Employed	0		0	0	0	20	16	0.0	0	0	0	17	Employed_notworking	33.0	20.0
Female	[55-65]	North-East	10000-100000	NoDegree	Unemployed	0		0	15	0	0	0	0.0	0	1	0	6	Unemployed	7.0	15.0
Female	[35-44]	North-West	10000-100000	NoDegree	Employed	2		0	10	0	10	2	0.0	0	10	0	7	Employed_notworking	19.0	22.0
Female	[45-54]	South	<10000	NoDegree	Unemployed	1		0	0	0	0	2	0.0	0	0	0	0	Unemployed	2.0	1.0
Female	[55-65]	North-West	10000-100000	NoDegree	Employed	0		0	40	0	0	3	0.0	22	8	0	0	Employed_notworking	33.0	40.0
Male	[55-65]	North-East	10000-100000	NoDegree	Unemployed	0		0	0	0	0	4	0.0	4	0	0	0	Unemployed	8.0	0.0
Female	[35-44]	North-West	10000-100000	NoDegree	Unemployed	3		3	3	3	3	2	0.0	3	2	2	3	Unemployed	12.0	15.0
Female	[45-54]	South	10000-100000	NoDegree	Unemployed	0		0	0	0	0	0	0.0	0	0	0	0	Unemployed	0.0	0.0
Male	[55-65]	North-West	<10000	NoDegree	Unemployed	2		0	2	0	2	8	0.0	0	4	0	3	Unemployed	15.0	6.0
Male	[45-54]	North-East	<10000	NoDegree	Unemployed	2		25	0	0	0	6	0.0	25	0	0	0	Unemployed	31.0	27.0
Male	[45-54]	North-West	10000-100000	NoDegree		1		0	5	0	1	2	0.0	0	6	0	1	Unemployed	9.0	7.0
Male	[45-54]	North-East	<10000	NoDegree	Employed	2		2	3	2	2	7	0.0	4	1	7	10	Employed_notworking	29.0	11.0
Female	[55-65]	North-West	10000-100000	NoDegree	Unemployed	1		0	0	0	0	0	0.0	0	0	0	0	Unemployed	0.0	1.0
Female	[25-34]	North-West	<10000	NoDegree	Employed	2		0	2	1	0	2	0.0	43	46	29	16	Employed_notworking	136.0	5.0
Female	[35-44]	South	10000-100000	NoDegree	Unemployed	0		0	0	0	0	4	0.0	2	0	0	0	Unemployed	6.0	0.0
Female	[45-54]	North-East	10000-100000	NoDegree	Employed	0		0	0	0	0	2	0.0	0	0	0	6	Employed_notworking	8.0	0.0
Male	[45-54]	North-West	10000-100000	NoDegree	Employed	0		0	0	0	0	1	0.0	0	0	0	0	Employed_notworking	1.0	0.0
Female	[55-65]	Center	10000-100000	NoDegree	Unemployed	0		0	0	0	0	0	0.0	0	0	0	0	Unemployed	0.0	0.0
Male	[18-24]	North-West	>100000	NoDegree	Unemployed	0	0.0	0	0	0	2	4	23.0	0	0	0	0	Student	27.0	2.0
Male	[45-54]	North-East	10000-100000	NoDegree	Unemployed	0		0	0	0	0	0	0.0	0	0	0	0	Unemployed	0.0	0.0
Male	[25-34]	Center	>100000	NoDegree	Employed	0		0	0	0	0	3	0.0	0	0	0	0	Employed_notworking	3.0	0.0
Female	[55-65]	South	10000-100000	NoDegree	Employed	6		0	0	0	0	7	0.0	0	0	0	0	Employed_notworking	7.0	6.0
Female	[45-54]	North-West	10000-100000	NoDegree	Unemployed	0		0	0	0	0	0	0.0	0	0	0	0	Unemployed	0.0	0.0
Male	[45-54]	South	10000-100000	NoDegree	Employed	0		0	0	0	0	4	0.0	4	0	0	0	Employed_notworking	8.0	0.0
Male	[45-54]	South	10000-100000	NoDegree	Employed	2		1	0	0	2	20	0.0	15	20	8	9	Employed_notworking	72.0	5.0
Male	[45-54]	North-East	10000-100000	NoDegree		1		0	0	0	0	2	0.0	0	1	0	0	Unemployed	3.0	1.0
Male	[55-65]	North-East	10000-100000	NoDegree	Employed	2		0	0	0	4	2	0.0	0	0	0	4	Employed_notworking	6.0	6.0
Female	[45-54]	North-West	10000-100000	NoDegree	Employed	0		0	0	0	0	2	0.0	0	0	0	0	Employed_notworking	2.0	0.0
Male	[55-65]	North-East	10000-100000	NoDegree	Employed	0		0	0	0	0	0	0.0	0	0	0	0	Employed_notworking	0.0	0.0
Male	[45-54]	North-East	<10000	NoDegree	Employed	3		0	8	0	0	0	0.0	0	5	0	0	Employed_notworking	5.0	11.0
Male	[55-65]	South	<10000	NoDegree	Unemployed	0		0	0	0	0	1	0.0	0	0	0	0	Unemployed	1.0	0.0
Female	[55-65]	Center	>100000	NoDegree	Unemployed	0		0	0	0	0	0	0.0	0	0	0	0	Unemployed	0.0	0.0
Male	[35-44]	North-West	<10000	NoDegree	Unemployed	0		5	8	0	8	0	0.0	7	17	0	10	Unemployed	34.0	21.0
Male	[18-24]	North-East	10000-100000	Degree	Employed	0		0	0	0	0	0	0.0	0	0	0	0	Employed_notworking	0.0	0.0
Male	[55-65]	South	10000-100000	NoDegree	Employed	1		0	0	0	0	9	0.0	0	0	0	0	Employed_notworking	9.0	1.0
Female	[35-44]	South	10000-100000	NoDegree	Unemployed	1		0	0	0	0	4	0.0	0	45	3	6	Unemployed	58.0	1.0
Male	[25-34]	North-East	>100000	NoDegree	Employed	0		0	5	3	6	28	0.0	0	0	1	21	Employed_notworking	50.0	14.0
Male	[25-34]	South	>100000	NoDegree	Employed	0	0.0	0	0	0	0	25	45.0	0	0	0	0	Employed_working	70.0	0.0
Male	[45-54]	North-East	<10000	NoDegree	Employed	2		0	0	0	0	2	0.0	0	0	0	0	Employed_notworking	2.0	2.0
Female	[55-65]	South	<10000	NoDegree	Unemployed	0		0	0	0	0	0	0.0	0	0	0	0	Unemployed	0.0	0.0
Male	[45-54]	Center	10000-100000	NoDegree	Employed	1		0	10	5	0	17	0.0	0	21	14	0	Employed_notworking	52.0	16.0
Male	[45-54]	North-West	10000-100000	NoDegree	Employed	0		0	0	0	2	0	0.0	0	1	0	0	Employed_notworking	1.0	2.0
Male	[55-65]	South	10000-100000	NoDegree	Unemployed	15		9	2	1	1	1	0.0	1	1	1	1	Unemployed	5.0	28.0
Female	[35-44]	South	10000-100000	NoDegree	Unemployed	3		0	0	0	0	3	0.0	0	0	2	0	Unemployed	5.0	3.0
Female	[35-44]	North-West	<10000	NoDegree	Employed	0		0	0	0	0	16	0.0	0	29	0	9	Employed_notworking	54.0	0.0
Male	[45-54]	North-West	10000-100000	NoDegree	Employed	0		0	0	0	0	4	0.0	0	0	0	4	Employed_notworking	8.0	0.0
Male	[55-65]	South	10000-100000	NoDegree	Employed	0		0	5	6	66	1	0.0	1	22	0	6	Employed_notworking	30.0	77.0
Male	[45-54]	South	10000-100000	NoDegree	Employed	0		0	0	0	0	8	0.0	0	4	0	11	Employed_notworking	23.0	0.0
Female	[45-54]	North-East	>100000	NoDegree	Employed	3		0	20	0	5	6	0.0	0	2	0	0	Employed_notworking	8.0	28.0
Female	[25-34]	South	10000-100000	NoDegree	Employed	2		0	0	0	0	0	0.0	0	0	0	0	Employed_notworking	0.0	2.0
Female	[55-65]	North-West	10000-100000	NoDegree	Employed	0		0	0	0	0	1	0.0	0	0	0	0	Employed_notworking	1.0	0.0
Male	[35-44]	North-West	10000-100000	NoDegree	Employed	0		0	0	0	1	4	0.0	0	0	0	4	Employed_notworking	8.0	1.0
Female	[25-34]	North-West	10000-100000	NoDegree	Employed	0		0	0	0	0	1	0.0	0	0	0	0	Employed_notworking	1.0	0.0
Male	[55-65]	South	10000-100000	NoDegree	Employed	2		0	0	0	0	2	0.0	0	0	0	0	Employed_notworking	2.0	2.0
Female	[45-54]	Center	<10000	Degree	Unemployed	0		0	3	0	0	2	0.0	0	5	0	0	Unemployed	7.0	3.0
Male	[55-65]	North-West	>100000	NoDegree	Employed	0		0	2	5	0	0	0.0	0	7	8	0	Employed_notworking	15.0	7.0
Female	[35-44]	South	10000-100000	NoDegree	Employed	0		0	0	0	0	0	0.0	0	0	0	0	Employed_notworking	0.0	0.0
Male	[45-54]	South	10000-100000	NoDegree	Employed	0		0	0	0	0	0	0.0	0	1	0	0	Employed_notworking	1.0	0.0
Female	[45-54]	South	10000-100000	NoDegree	Employed	0		1	2	0	4	0	0.0	3	6	0	4	Employed_notworking	13.0	7.0
Male	[45-54]	North-East	<10000	NoDegree	Employed	0		0	0	0	0	3	0.0	0	0	0	0	Employed_notworking	3.0	0.0
Male	[55-65]	North-East	10000-100000	NoDegree	Employed	0		0	5	0	0	0	0.0	0	5	0	2	Employed_notworking	7.0	5.0
Female	[45-54]	Center	10000-100000	NoDegree	Employed	4		10	15	2	1	28	0.0	3	9	4	2	Employed_notworking	46.0	32.0
Male	[55-65]	North-West	10000-100000	NoDegree	Employed	0		0	0	0	0	0	0.0	0	0	0	3	Employed_notworking	3.0	0.0
Male	[45-54]	North-East	10000-100000	NoDegree	Employed	0		0	0	0	0	5	0.0	0	11	0	15	Employed_notworking	31.0	0.0
Female	[45-54]	North-West	<10000	NoDegree	Employed	0		0	0	0	0	3	0.0	0	0	0	0	Employed_notworking	3.0	0.0
Male	[55-65]	South	10000-100000	NoDegree	Employed	4	0.0	0	0	0	0	4	4.0	0	0	0	0	Employed_working	8.0	4.0
Male	[55-65]	South	10000-100000	NoDegree	Unemployed	5		6	5	5	5	1	0.0	1	1	1	1	Unemployed	5.0	26.0
Male	[45-54]	South	10000-100000	NoDegree	Employed	8		0	6	0	4	6	0.0	0	7	0	9	Employed_notworking	22.0	18.0
Male	[35-44]	North-West	10000-100000	NoDegree	Employed	0		0	0	0	0	15	0.0	0	0	0	0	Employed_notworking	15.0	0.0
Female	[55-65]	North-West	<10000	NoDegree	Unemployed	2		0	8	0	0	10	0.0	0	4	0	0	Unemployed	14.0	10.0
Female	[35-44]	North-East	<10000	NoDegree	Unemployed	20		0	0	0	20	8	0.0	0	0	0	9	Unemployed	17.0	40.0
Male	[55-65]	North-West	10000-100000	NoDegree	Employed	0	5.0	0	0	0	0	0	3.0	0	0	0	38	Employed_working	41.0	5.0
Male	[25-34]	South	>100000	NoDegree	Unemployed	0	0.0	5	0	0	0	4	0.0	1	0	0	0	Student	5.0	5.0
Male	[25-34]	South	10000-100000	NoDegree	Unemployed	0		0	0	0	0	3	0.0	0	0	0	0	Unemployed	3.0	0.0
Male	[55-65]	North-West	10000-100000	NoDegree	Employed	3		0	7	5	6	3	0.0	3	5	0	10	Employed_notworking	21.0	21.0
Female	[55-65]	North-West	10000-100000	NoDegree	Unemployed	0		0	0	0	0	4	0.0	0	4	0	6	Unemployed	14.0	0.0
Female	[35-44]	North-East	<10000	Degree	Employed	1	12.0	0	0	0	0	12	14.0	0	0	0	0	Employed_working	26.0	13.0
Male	[25-34]	South	>100000	NoDegree	Employed	0		0	2	0	0	7	0.0	0	2	0	0	Employed_notworking	9.0	2.0
Female	[25-34]	North-West	<10000	NoDegree	Unemployed	1		1	0	0	0	5	0.0	0	0	1	0	Unemployed	6.0	2.0
Female	[25-34]	South	<10000	Degree	Unemployed	0	0.0	0	0	0	0	2	0.0	0	0	0	0	Student	2.0	0.0
Female	[45-54]	South	10000-100000	Degree	Employed	4	5.0	0	2	0	0	4	5.0	12	7	0	0	Employed_working	28.0	11.0
Male	[35-44]	North-East	>100000	NoDegree	Employed	0		0	0	0	8	5	0.0	0	5	0	0	Employed_notworking	10.0	8.0
Male	[45-54]	North-East	<10000	NoDegree	Employed	0		0	0	0	0	0	0.0	0	0	0	0	Employed_notworking	0.0	0.0
Male	[45-54]	North-West	10000-100000	Degree	Employed	1		0	0	0	0	3	0.0	0	0	0	0	Employed_notworking	3.0	1.0
Female	[55-65]	North-West	>100000	NoDegree	Employed	2	4.0	10	5	5	5	3	7.0	12	17	10	14	Employed_working	63.0	31.0
Male	[55-65]	North-East	10000-100000	NoDegree	Employed	0		0	2	4	5	0	0.0	0	12	0	10	Employed_notworking	22.0	11.0
Male	[55-65]	South	>100000	NoDegree	Employed	0		0	3	0	0	0	0.0	0	3	0	0	Employed_notworking	3.0	3.0
Male	[35-44]	North-East	10000-100000	NoDegree	Employed	0		0	4	0	10	0	0.0	0	4	0	10	Employed_notworking	14.0	14.0
Male	[35-44]	South	10000-100000	NoDegree	Employed	0		0	0	0	0	3	0.0	0	0	0	0	Employed_notworking	3.0	0.0
Female	[55-65]	South	<10000	NoDegree	Unemployed	0		0	0	0	0	2	0.0	0	0	0	0	Unemployed	2.0	0.0
Female	[45-54]	South	10000-100000	Degree	Employed	2		0	0	0	0	0	0.0	0	4	0	3	Employed_notworking	7.0	2.0
Female	[45-54]	North-East	>100000	Degree	Employed	0		0	0	0	0	0	0.0	0	0	0	0	Employed_notworking	0.0	0.0
Female	[25-34]	South	10000-100000	NoDegree	Employed	0		0	2	0	2	0	0.0	0	9	0	0	Employed_notworking	9.0	4.0
Female	[55-65]	North-West	<10000	NoDegree	Employed	0		0	0	0	0	0	0.0	0	0	0	4	Employed_notworking	4.0	0.0
Female	[35-44]	North-East	10000-100000	Degree	Employed	0	0.0	0	0	0	0	8	18.0	2	9	0	2	Employed_working	39.0	0.0
Male	[45-54]	North-West	<10000	NoDegree	Employed	0		0	0	0	0	0	0.0	0	0	0	0	Employed_notworking	0.0	0.0
Female	[25-34]	North-East	>100000	Degree	Employed	0		0	0	0	0	4	0.0	0	0	0	0	Employed_notworking	4.0	0.0
Female	[45-54]	North-East	10000-100000	NoDegree	Employed	0		0	0	0	20	0	0.0	0	0	0	22	Employed_notworking	22.0	20.0
Female	[45-54]	North-West	10000-100000	Degree	Employed	2		0	4	0	1	32	0.0	0	8	18	0	Employed_notworking	58.0	7.0
Male	[35-44]	South	10000-100000	NoDegree	Employed	0		0	0	0	15	7	0.0	0	0	0	7	Employed_notworking	14.0	15.0
Female	[45-54]	South	10000-100000	NoDegree	Unemployed	0		0	30	0	0	0	0.0	0	4	0	0	Unemployed	4.0	30.0
Male	[35-44]	North-West	10000-100000	NoDegree	Employed	2		0	0	0	0	3	0.0	0	1	0	0	Employed_notworking	4.0	2.0
Male	[35-44]	South	<10000	Degree	Employed	2		0	0	0	0	3	0.0	0	0	0	0	Employed_notworking	3.0	2.0
Male	[45-54]	North-East	10000-100000	Degree	Employed	0		0	0	0	0	2	0.0	0	0	0	0	Employed_notworking	2.0	0.0
Female	[45-54]	South	<10000	NoDegree	Unemployed	0		0	0	0	0	0	0.0	0	0	0	0	Unemployed	0.0	0.0
Female	[35-44]	South	10000-100000	NoDegree	Unemployed	0		0	3	0	2	4	0.0	0	6	4	0	Unemployed	14.0	5.0
Female	[45-54]	Center	10000-100000	NoDegree	Employed	5		0	20	0	0	0	0.0	0	31	0	0	Employed_notworking	31.0	25.0
Female	[25-34]	North-West	<10000	Degree	Employed	2	30.0	0	0	0	0	3	31.0	0	0	0	0	Employed_working	34.0	32.0
Female	[45-54]	North-East	10000-100000	NoDegree	Employed	1		0	0	0	0	2	0.0	0	0	0	0	Employed_notworking	2.0	1.0
Female	[25-34]	North-West	10000-100000	NoDegree	Employed	5	0.0	0	0	0	0	2	0.0	0	23	0	0	Employed_working	25.0	5.0
Male	[45-54]	North-West	10000-100000	NoDegree	Employed	1	10.0	30	20	0	0	10	30.0	26	0	0	0	Employed_working	66.0	61.0
Male	[35-44]	South	10000-100000	NoDegree	Employed	1		2	2	1	2	2	0.0	2	6	2	0	Employed_notworking	12.0	8.0
Female	[45-54]	South	>100000	NoDegree	Employed	0		0	2	0	0	2	0.0	0	2	0	0	Employed_notworking	4.0	2.0
Male	[18-24]	North-West	<10000	Degree	Unemployed	2	0.0	10	0	0	2	6	2.0	1	1	0	1	Student	11.0	14.0
Female	[25-34]	North-East	<10000	NoDegree	Employed	3	3.0	0	0	0	0	8	35.0	0	0	0	0	Employed_working	43.0	6.0
Female	[45-54]	Center	>100000	NoDegree	Employed	2		0	30	0	0	2	0.0	0	34	0	0	Employed_notworking	36.0	32.0
Male	[45-54]	North-East	10000-100000	NoDegree	Employed	0		1	2	2	0	4	0.0	13	6	2	5	Employed_notworking	30.0	5.0
Male	[55-65]	North-East	10000-100000	NoDegree	Unemployed	1		0	0	0	0	1	0.0	0	0	0	0	Unemployed	1.0	1.0
Female	[25-34]	South	10000-100000	Degree	Employed	2		2	1	2	1	5	0.0	5	4	8	5	Employed_notworking	27.0	8.0
Male	[35-44]	North-East	10000-100000	NoDegree	Employed	1		0	0	0	1	1	0.0	0	0	0	1	Employed_notworking	2.0	2.0
Female	[55-65]	South	<10000	NoDegree	Unemployed	0		0	0	0	0	4	0.0	0	4	6	0	Unemployed	14.0	0.0
Male	[45-54]	North-East	>100000	Degree	Employed	1	0.0	0	1	0	1	5	5.0	6	3	5	3	Employed_working	27.0	3.0
Male	[45-54]	South	>100000	NoDegree	Employed	2		5	10	2	2	25	0.0	24	27	9	11	Employed_notworking	96.0	21.0
Male	[55-65]	North-West	>100000	NoDegree	Employed	0		0	0	0	0	5	0.0	0	1	0	3	Employed_notworking	9.0	0.0
Male	[45-54]	North-West	10000-100000	NoDegree	Employed	1	2.0	0	0	0	1	2	2.0	0	11	0	0	Employed_working	15.0	4.0
Female	[35-44]	North-West	10000-100000	NoDegree	Employed	0		0	0	0	30	8	0.0	0	0	0	12	Employed_notworking	20.0	30.0
Female	[45-54]	North-East	<10000	NoDegree	Unemployed	0		0	0	0	0	0	0.0	0	0	0	0	Unemployed	0.0	0.0
Male	[45-54]	North-West	>100000	NoDegree	Employed	0	4.0	0	0	0	0	1	0.0	0	1	0	0	Employed_working	2.0	4.0
Female	[55-65]	Center	<10000	NoDegree	Employed	2		0	15	2	16	4	0.0	0	44	11	21	Employed_notworking	80.0	35.0
Male	[55-65]	North-East	10000-100000	NoDegree	Employed	0		0	3	0	0	3	0.0	0	2	0	0	Employed_notworking	5.0	3.0
Female	[35-44]	North-West	10000-100000	NoDegree	Unemployed	0		0	0	0	0	0	0.0	0	0	1	0	Unemployed	1.0	0.0
Female	[45-54]	North-West	10000-100000	Degree	Employed	0		0	0	0	0	4	0.0	0	3	0	0	Employed_notworking	7.0	0.0
Male	[45-54]	North-West	10000-100000	NoDegree	Employed	0		0	10	0	0	2	0.0	0	1	3	1	Employed_notworking	7.0	10.0
Male	[55-65]	Center	10000-100000	NoDegree	Employed	0		0	3	3	3	3	0.0	3	3	3	3	Employed_notworking	15.0	9.0
Male	[18-24]	South	>100000	NoDegree	Unemployed	3	2.0	2	2	2	2	13	11.0	16	11	11	12	Student	74.0	13.0
Male	[55-65]	Center	>100000	NoDegree	Employed	4		1	2	0	2	16	0.0	1	6	0	4	Employed_notworking	27.0	9.0
Male	[35-44]	South	10000-100000	NoDegree	Employed	2	3.0	0	2	2	0	5	3.0	5	3	8	5	Employed_working	29.0	9.0
Female	[45-54]	South	10000-100000	NoDegree	Unemployed	0		0	0	0	0	40	0.0	0	9	0	0	Unemployed	49.0	0.0
Male	[55-65]	Center	10000-100000	NoDegree	Unemployed	0		0	5	1	0	6	0.0	0	6	1	6	Unemployed	19.0	6.0
Male	[55-65]	South	10000-100000	NoDegree	Employed	0		0	0	0	0	3	0.0	0	0	0	0	Employed_notworking	3.0	0.0
Male	[45-54]	North-West	10000-100000	NoDegree	Employed	2	1.0	2	5	1	5	0	1.0	0	32	0	5	Employed_working	38.0	16.0
Male	[45-54]	North-West	>100000	NoDegree	Employed	1		0	0	0	0	1	0.0	0	0	0	0	Employed_notworking	1.0	1.0
Male	[55-65]	North-East	10000-100000	NoDegree	Employed	0		0	0	0	0	5	0.0	0	0	0	0	Employed_notworking	5.0	0.0
Female	[55-65]	North-East	>100000	NoDegree	Employed	3		0	0	0	0	4	0.0	0	0	0	0	Employed_notworking	4.0	3.0
Male	[25-34]	North-East	>100000	NoDegree	Employed	2		0	0	0	30	2	0.0	0	0	0	2	Employed_notworking	4.0	32.0
Female	[55-65]	North-West	>100000	NoDegree	Employed	0		10	5	0	5	1	0.0	2	0	0	0	Employed_notworking	3.0	20.0
Female	[25-34]	North-West	10000-100000	NoDegree	Unemployed	2		0	0	0	0	2	0.0	0	2	0	0	Unemployed	4.0	2.0
Male	[55-65]	Center	10000-100000	NoDegree	Employed	0		0	0	0	0	3	0.0	0	0	0	0	Employed_notworking	3.0	0.0
Female	[45-54]	North-East	>100000	NoDegree	Unemployed	0		0	0	0	0	4	0.0	0	0	0	0	Unemployed	4.0	0.0
Female	[35-44]	South	10000-100000	NoDegree	Unemployed	1		0	0	0	0	2	0.0	0	0	0	0	Unemployed	2.0	1.0
Female	[35-44]	North-West	10000-100000	NoDegree	Unemployed	0		0	0	0	0	3	0.0	0	0	0	0	Unemployed	3.0	0.0
Female	[55-65]	North-East	>100000	NoDegree	Unemployed	0		0	0	0	0	1	0.0	0	0	0	0	Unemployed	1.0	0.0
Female	[55-65]	North-East	10000-100000	NoDegree	Employed	0		0	4	0	3	0	0.0	0	2	0	2	Employed_notworking	4.0	7.0
Male	[45-54]	South	10000-100000	NoDegree	Employed	0		0	0	0	0	1	0.0	0	0	0	8	Employed_notworking	9.0	0.0
Male	[55-65]	South	10000-100000	NoDegree	Employed	1		0	2	0	0	1	0.0	0	2	0	0	Employed_notworking	3.0	3.0
Male	[55-65]	South	>100000	NoDegree	Employed	8	0.0	0	0	0	0	0	5.0	0	1	0	0	Employed_working	6.0	8.0
Male	[35-44]	North-West	>100000	Degree	Employed	0		0	0	0	0	5	0.0	0	2	0	2	Employed_notworking	9.0	0.0
Female	[25-34]	North-West	>100000	NoDegree	Unemployed	1		0	0	0	0	1	0.0	0	0	0	0	Unemployed	1.0	1.0
Male	[35-44]	South	>100000	NoDegree	Employed	15		0	15	0	0	2	0.0	0	8	0	0	Employed_notworking	10.0	30.0
Female	[25-34]	North-East	10000-100000	NoDegree	Employed	0		0	0	0	100	0	0.0	0	0	0	0	Employed_notworking	0.0	100.0
Female	[35-44]	North-West	10000-100000	NoDegree	Employed	0		0	2	0	0	4	0.0	0	2	0	0	Employed_notworking	6.0	2.0
Male	[45-54]	South	>100000	NoDegree	Employed	2		0	0	1	0	8	0.0	0	4	0	0	Employed_notworking	12.0	3.0
Male	[55-65]	South	10000-100000	Degree	Unemployed	3		0	15	0	0	7	0.0	0	55	0	3	Unemployed	65.0	18.0
Male	[55-65]	North-West	>100000	NoDegree	Employed	0		0	1	0	1	5	0.0	4	1	0	0	Employed_notworking	10.0	2.0
Female	[55-65]	North-West	10000-100000	NoDegree	Employed	0		0	2	0	0	2	0.0	0	5	0	0	Employed_notworking	7.0	2.0
Male	[55-65]	South	10000-100000	NoDegree	Employed	0		0	10	0	30	0	0.0	0	4	0	12	Employed_notworking	16.0	40.0
Female	[45-54]	North-West	10000-100000	NoDegree	Employed	2		0	0	0	0	2	0.0	0	0	0	0	Employed_notworking	2.0	2.0
Male	[45-54]	South	>100000	NoDegree	Employed	0		100	0	0	0	0	0.0	5	1	0	0	Employed_notworking	6.0	100.0
Female	[45-54]	North-West	10000-100000	NoDegree	Unemployed	0		0	0	0	0	0	0.0	0	0	0	0	Unemployed	0.0	0.0
Female	[55-65]	South	>100000	NoDegree	Employed	0		0	20	0	50	3	0.0	0	2	0	5	Employed_notworking	10.0	70.0
Male	[45-54]	North-West	10000-100000	NoDegree	Employed	2		0	0	0	1	3	0.0	0	0	0	2	Employed_notworking	5.0	3.0
Male	[25-34]	Center	10000-100000	NoDegree	Employed	5	0.0	0	0	0	0	7	4.0	0	0	0	0	Employed_working	11.0	5.0
Female	[55-65]	Center	>100000	NoDegree	Employed	0		0	2	0	0	4	0.0	0	2	0	1	Employed_notworking	7.0	2.0
Male	[45-54]	Center	10000-100000	NoDegree	Employed	0		0	0	0	0	6	0.0	0	4	0	22	Employed_notworking	32.0	0.0
Female	[45-54]	North-West	>100000	NoDegree	Employed	1		0	0	0	0	3	0.0	0	0	0	0	Employed_notworking	3.0	1.0
Female	[35-44]	North-East	>100000	NoDegree	Unemployed	2		0	0	0	0	5	0.0	0	0	0	0	Unemployed	5.0	2.0
Male	[25-34]	North-East	>100000	NoDegree	Employed	2	3.0	2	0	2	1	3	8.0	8	8	8	8	Employed_working	43.0	10.0
Female	[45-54]	South	>100000	NoDegree	Unemployed	2		0	5	0	2	2	0.0	0	7	0	2	Unemployed	11.0	9.0
Female	[45-54]	Center	>100000	NoDegree	Employed	0		0	0	0	0	5	0.0	0	0	0	0	Employed_notworking	5.0	0.0
Male	[35-44]	South	>100000	NoDegree		0		0	3	0	0	0	0.0	0	0	0	0	Unemployed	0.0	3.0
Female	[35-44]	South	10000-100000	NoDegree	Unemployed	1		1	1	1	2	9	0.0	8	8	8	8	Unemployed	41.0	6.0
Male	[45-54]	South	10000-100000	NoDegree	Employed	10		5	20	1	0	15	0.0	0	32	2	0	Employed_notworking	49.0	36.0
Female	[35-44]	North-East	10000-100000	NoDegree	Employed	1		0	0	0	0	1	0.0	0	0	0	0	Employed_notworking	1.0	1.0
Male	[55-65]	South	>100000	NoDegree	Employed	6	4.0	0	0	0	4	8	4.0	0	6	0	0	Employed_working	18.0	14.0
Male	[45-54]	North-East	10000-100000	Degree	Employed	2		2	6	2	5	25	0.0	25	21	6	5	Employed_notworking	82.0	17.0
Female	[55-65]	Center	>100000	NoDegree	Unemployed	1		0	2	0	0	6	0.0	0	3	0	5	Unemployed	14.0	3.0
Female	[45-54]	North-East	10000-100000	NoDegree	Employed	2		0	5	0	10	2	0.0	0	0	0	3	Employed_notworking	5.0	17.0
Female	[45-54]	South	10000-100000	NoDegree	Unemployed	0		0	25	0	0	4	0.0	0	33	0	0	Unemployed	37.0	25.0
Female	[35-44]	South	10000-100000	NoDegree	Unemployed	4		4	0	0	0	4	0.0	4	0	0	0	Unemployed	8.0	8.0
Female	[55-65]	South	10000-100000	NoDegree	Employed	0		15	5	0	20	2	0.0	0	3	0	10	Employed_notworking	15.0	40.0
Female	[45-54]	South	10000-100000	NoDegree	Unemployed	0		0	0	0	0	0	0.0	0	0	0	0	Unemployed	0.0	0.0
Female	[45-54]	North-West	10000-100000	NoDegree	Employed	0		2	2	0	10	0	0.0	2	0	0	9	Employed_notworking	11.0	14.0
Female	[55-65]	North-West	10000-100000	NoDegree	Unemployed	0		0	0	0	0	0	0.0	0	0	0	0	Unemployed	0.0	0.0
Female	[45-54]	North-West	>100000	NoDegree	Employed	2		0	0	0	0	4	0.0	0	2	0	0	Employed_notworking	6.0	2.0
Male	[35-44]	North-West	>100000	NoDegree	Employed	3		0	5	0	5	10	0.0	0	0	0	2	Employed_notworking	12.0	13.0
Male	[25-34]	South	>100000	NoDegree	Employed	0	10.0	0	0	0	0	0	5.0	0	0	0	0	Employed_working	5.0	10.0
Male	[45-54]	South	>100000	NoDegree	Employed	0		0	0	0	0	4	0.0	0	0	0	0	Employed_notworking	4.0	0.0
Male	[45-54]	South	>100000	NoDegree	Employed	0		0	2	0	0	0	0.0	0	2	0	0	Employed_notworking	2.0	2.0
Male	[35-44]	South	10000-100000	NoDegree	Employed	0	2.0	1	4	1	1	2	23.0	0	27	0	7	Employed_working	59.0	9.0
Female	[55-65]	North-West	10000-100000	NoDegree	Unemployed	0		0	0	0	0	3	0.0	0	0	0	0	Unemployed	3.0	0.0
Male	[18-24]	Center	10000-100000	NoDegree	Unemployed	0	10.0	5	5	0	2	0	6.0	2	2	0	3	Student	13.0	22.0
Male	[45-54]	Center	10000-100000	NoDegree	Employed	0		0	0	0	0	7	0.0	0	0	0	0	Employed_notworking	7.0	0.0
Male	[25-34]	South	10000-100000	NoDegree	Employed	0	0.0	0	0	0	0	0	8.0	2	2	2	2	Employed_working	16.0	0.0
Female	[45-54]	North-West	10000-100000	NoDegree	Employed	2		0	0	0	2	6	0.0	0	0	0	4	Employed_notworking	10.0	4.0
Male	[35-44]	South	10000-100000	NoDegree	Employed	0		0	0	0	0	1	0.0	3	1	1	0	Employed_notworking	6.0	0.0
Female	[35-44]	North-West	>100000	NoDegree	Employed	0		0	0	0	0	1	0.0	0	0	0	0	Employed_notworking	1.0	0.0
Female	[45-54]	South	>100000	NoDegree	Unemployed	2		0	0	0	5	5	0.0	0	0	0	4	Unemployed	9.0	7.0
Male	[35-44]	North-West	10000-100000	NoDegree	Employed	0		0	0	0	0	1	0.0	0	0	0	0	Employed_notworking	1.0	0.0
Male	[45-54]	North-East	>100000	Degree	Employed	0		0	30	0	20	6	0.0	0	1	0	34	Employed_notworking	41.0	50.0
Male	[45-54]	North-East	>100000	NoDegree	Employed	0		0	0	0	0	1	0.0	0	0	0	0	Employed_notworking	1.0	0.0
Male	[45-54]	North-West	10000-100000	NoDegree	Employed	3		0	3	6	0	3	0.0	5	2	2	1	Employed_notworking	13.0	12.0
Female	[55-65]	North-West	10000-100000	NoDegree	Unemployed	0		0	10	5	50	3	0.0	0	7	3	0	Unemployed	13.0	65.0
Female	[45-54]	South	10000-100000	NoDegree	Unemployed	0		0	6	0	0	4	0.0	0	5	0	0	Unemployed	9.0	6.0
Male	[45-54]	South	10000-100000	NoDegree	Employed	2		0	2	2	0	7	0.0	2	7	0	8	Employed_notworking	24.0	6.0
Female	[55-65]	South	10000-100000	NoDegree	Unemployed	0		0	0	0	0	1	0.0	0	0	0	0	Unemployed	1.0	0.0
Male	[45-54]	Center	10000-100000	NoDegree	Employed	0	8.0	4	0	0	15	2	30.0	4	0	0	2	Employed_working	38.0	27.0
Male	[25-34]	South	10000-100000	NoDegree	Unemployed	1		0	0	0	0	3	0.0	0	0	0	3	Unemployed	6.0	1.0
Male	[45-54]	North-East	10000-100000	NoDegree	Employed	0	0.0	0	0	0	0	0	20.0	0	0	0	0	Employed_working	20.0	0.0
Male	[25-34]	South	10000-100000	NoDegree	Employed	0		0	0	0	0	0	0.0	0	0	0	0	Employed_notworking	0.0	0.0
Male	[45-54]	North-East	10000-100000	NoDegree	Employed	6		0	0	0	0	8	0.0	0	0	0	0	Employed_notworking	8.0	6.0
Female	[55-65]	South	10000-100000	NoDegree	Unemployed	0		0	0	0	0	0	0.0	0	0	0	0	Unemployed	0.0	0.0
Male	[45-54]	South	10000-100000	NoDegree	Employed	2		0	0	0	0	5	0.0	0	0	0	0	Employed_notworking	5.0	2.0
Female	[55-65]	South	>100000	NoDegree	Unemployed	0		0	50	0	0	0	0.0	0	26	0	0	Unemployed	26.0	50.0
Male	[45-54]	South	>100000	NoDegree	Employed	0		0	10	0	0	0	0.0	0	9	0	0	Employed_notworking	9.0	10.0
Male	[25-34]	South	>100000	NoDegree	Unemployed	0	3.0	3	0	0	0	5	1.0	10	0	0	2	Student	18.0	6.0
Female	[55-65]	North-West	10000-100000	NoDegree	Unemployed	4		0	0	0	4	0	0.0	0	1	0	2	Unemployed	3.0	8.0
Female	[55-65]	North-West	10000-100000	NoDegree	Unemployed	5		0	0	0	0	7	0.0	0	3	0	0	Unemployed	10.0	5.0
Female	[55-65]	South	10000-100000	NoDegree	Unemployed	0		0	0	0	0	0	0.0	0	0	0	0	Unemployed	0.0	0.0
Male	[45-54]	Center	10000-100000	NoDegree	Unemployed	1		0	0	0	0	2	0.0	1	0	0	0	Unemployed	3.0	1.0
Male	[18-24]	North-West	>100000	NoDegree	Unemployed	0	0.0	0	0	0	0	5	0.0	0	0	0	0	Student	5.0	0.0
Female	[55-65]	South	10000-100000	NoDegree	Unemployed	1		0	3	0	0	3	0.0	0	5	0	0	Unemployed	8.0	4.0
Female	[55-65]	South	>100000	NoDegree	Unemployed	0		0	0	0	0	3	0.0	0	0	0	0	Unemployed	3.0	0.0
Male	[18-24]	Center	10000-100000	NoDegree	Unemployed	4	4.0	0	0	0	0	2	2.0	0	1	0	1	Student	6.0	8.0
Male	[45-54]	South	>100000	NoDegree	Employed	0	0.0	0	1	0	1	5	4.0	0	1	0	3	Employed_working	13.0	2.0
Male	[45-54]	North-East	<10000	NoDegree	Employed	1		0	0	0	10	2	0.0	0	0	0	1	Employed_notworking	3.0	11.0
Male	[45-54]	North-East	>100000	NoDegree	Employed	0	0.0	0	0	0	0	0	0.0	0	0	0	0	Employed_working	0.0	0.0
Male	[25-34]	South	>100000	Degree	Unemployed	15	0.0	15	0	0	0	3	0.0	0	1	0	0	Student	4.0	30.0
Female	[55-65]	North-East	10000-100000	NoDegree	Unemployed	0		0	0	0	0	5	0.0	0	0	0	0	Unemployed	5.0	0.0
Female	[55-65]	South	10000-100000	NoDegree	Unemployed	5		0	0	0	0	5	0.0	0	0	0	13	Unemployed	18.0	5.0
Male	[18-24]	South	>100000	NoDegree	Unemployed	4	2.0	0	20	0	0	4	0.0	0	0	0	4	Student	8.0	26.0
Female	[55-65]	South	>100000	NoDegree	Employed	6		0	2	0	5	1	0.0	0	2	0	0	Employed_notworking	3.0	13.0
Male	[25-34]	South	10000-100000	NoDegree	Employed	4		1	3	1	3	4	0.0	1	7	0	0	Employed_notworking	12.0	12.0
Female	[55-65]	North-West	10000-100000	NoDegree	Unemployed	0		0	0	0	0	2	0.0	0	0	0	0	Unemployed	2.0	0.0
Female	[55-65]	South	10000-100000	NoDegree	Unemployed	4		4	0	0	0	4	0.0	0	0	0	0	Unemployed	4.0	8.0
Female	[55-65]	Center	10000-100000	NoDegree	Unemployed	0		0	0	0	0	3	0.0	0	0	0	0	Unemployed	3.0	0.0
Female	[55-65]	Center	10000-100000	NoDegree	Unemployed	0		0	0	0	0	3	0.0	0	5	0	0	Unemployed	8.0	0.0
Female	[55-65]	Center	10000-100000	NoDegree	Employed	0		0	3	0	3	2	0.0	0	3	0	3	Employed_notworking	8.0	6.0
Female	[55-65]	South	10000-100000	NoDegree	Unemployed	2		1	0	0	1	3	0.0	16	6	0	3	Unemployed	28.0	4.0
Female	[55-65]	Center	10000-100000	NoDegree	Unemployed	4		0	0	0	0	4	0.0	0	0	0	0	Unemployed	4.0	4.0
Female	[55-65]	South	10000-100000	NoDegree	Unemployed	2		0	0	0	0	2	0.0	0	0	0	0	Unemployed	2.0	2.0
Female	[55-65]	Center	10000-100000	NoDegree	Unemployed	0		0	10	0	0	0	0.0	0	1	0	0	Unemployed	1.0	10.0
Male	[25-34]	South	10000-100000	NoDegree	Unemployed	0		0	0	0	50	0	0.0	0	0	0	30	Unemployed	30.0	50.0
Female	[55-65]	Center	10000-100000	NoDegree	Unemployed	0		20	0	0	20	5	0.0	2	15	2	4	Unemployed	28.0	40.0
Female	[55-65]	North-West	10000-100000	NoDegree	Unemployed	5		0	0	0	0	5	0.0	0	0	0	0	Unemployed	5.0	5.0
Male	[25-34]	North-West	10000-100000	NoDegree	Employed	2	5.0	0	2	1	2	3	44.0	0	0	0	5	Employed_working	52.0	12.0
Female	[55-65]	Center	10000-100000	NoDegree	Unemployed	1		0	0	0	0	1	0.0	1	0	0	0	Unemployed	2.0	1.0
Female	[55-65]	North-West	10000-100000	NoDegree	Employed	1		0	0	0	15	1	0.0	0	0	0	17	Employed_notworking	18.0	16.0
Female	[55-65]	North-West	10000-100000	NoDegree	Unemployed	2		0	0	0	0	2	0.0	0	0	0	0	Unemployed	2.0	2.0
Male	[25-34]	North-West	10000-100000	NoDegree	Unemployed	3		0	5	0	8	26	0.0	7	0	0	5	Unemployed	38.0	16.0
Male	[18-24]	Center	10000-100000	NoDegree	Unemployed	2	0.0	0	0	0	2	7	0.0	0	0	0	0	Student	7.0	4.0
Male	[25-34]	South	10000-100000	NoDegree	Employed	10	30.0	0	0	0	0	8	31.0	0	0	0	0	Employed_working	39.0	40.0
Male	[25-34]	South	>100000	NoDegree	Unemployed	0		0	0	0	100	0	0.0	0	1	0	7	Unemployed	8.0	100.0
Male	[55-65]	South	10000-100000	NoDegree	Employed	0		0	8	4	0	23	0.0	0	20	4	4	Employed_notworking	51.0	12.0
Male	[25-34]	North-West	10000-100000	NoDegree	Employed	0		0	0	0	0	8	0.0	0	1	0	0	Employed_notworking	9.0	0.0
Male	[55-65]	South	10000-100000	NoDegree	Unemployed	0		0	0	0	0	3	0.0	0	1	0	0	Unemployed	4.0	0.0
Male	[55-65]	North-West	10000-100000	NoDegree	Unemployed	0		0	0	0	0	1	0.0	0	0	0	0	Unemployed	1.0	0.0
Male	[55-65]	North-West	10000-100000	NoDegree	Unemployed	0		0	0	0	0	2	0.0	0	0	0	0	Unemployed	2.0	0.0
Male	[25-34]	South	>100000	Degree	Employed	3	3.0	2	2	1	2	18	4.0	4	6	6	8	Employed_working	46.0	13.0
Male	[25-34]	South	>100000	Degree	Employed	5	4.0	3	1	2	1	14	5.0	6	6	6	7	Employed_working	44.0	16.0
Male	[25-34]	South	10000-100000	Degree	Unemployed	2	0.0	0	0	0	0	3	0.0	1	0	0	4	Student	8.0	2.0
Male	[25-34]	South	10000-100000	Degree	Employed	1		0	2	5	2	3	0.0	0	14	0	1	Employed_notworking	18.0	10.0
Male	[25-34]	South	10000-100000	Degree	Unemployed	0	0.0	0	0	0	0	0	0.0	0	0	0	0	Student	0.0	0.0
Male	[25-34]	South	<10000	NoDegree	Unemployed	0		0	0	0	0	0	0.0	0	0	0	0	Unemployed	0.0	0.0
Male	[55-65]	North-West	10000-100000	NoDegree	Unemployed	0		0	0	1	2	6	0.0	4	3	1	5	Unemployed	19.0	3.0
Female	[25-34]	North-East	10000-100000	NoDegree	Unemployed	2		0	2	0	0	3	0.0	4	0	0	0	Unemployed	7.0	4.0
Female	[45-54]	North-East	10000-100000	Degree	Employed	0		0	0	50	0	3	0.0	0	0	3	0	Employed_notworking	6.0	50.0
Male	[25-34]	North-East	<10000	NoDegree	Employed	1		0	0	0	0	3	0.0	0	4	0	4	Employed_notworking	11.0	1.0
Male	[45-54]	North-West	10000-100000	NoDegree	Employed	2	0.0	0	10	0	1	2	2.0	0	10	0	1	Employed_working	15.0	13.0
Male	[25-34]	North-West	10000-100000	Degree	Unemployed	3	0.0	0	5	0	0	5	0.0	0	0	0	0	Student	5.0	8.0
Male	[18-24]	North-East	>100000	NoDegree	Unemployed	1	0.0	0	10	0	0	1	0.0	0	6	0	0	Student	7.0	11.0
Female	[18-24]	North-West	<10000	NoDegree	Unemployed	0	0.0	0	0	0	0	1	0.0	1	1	0	0	Student	3.0	0.0
