# Supplementary material for: Socioeconomic determinants of protective behaviors and contact patterns in the post-COVID-19 pandemic era: A cross-sectional study in Italy
Source: PLoS Comput Biol. 2025 Aug 4;21(8):e1013262. doi: 10.1371/journal.pcbi.1013262 (PMC12338834; doi:10.1371/journal.pcbi.1013262)
Supplement: S3 Data — (CSV) [file pcbi.1013262.s005.csv]

gender	age_group	country_area	city_size	education	employment	part_flu_vaccine	part_covid_vaccine	part_mask	part_social_distancing	economic_impact	social_impact	psychological_impact	work_impact
Female	[35-44]	Center	>100000	Degree	Employed	no	yes	Never	Never	disagree	disagree	disagree	disagree
Male	[35-44]	North-West	<10000	Nodegree	Employed	no	yes	Never	Never	neutral	agree	agree	disagree
Female	[55-65]	South	>100000	Nodegree	Employed	yes	yes	Sometimes	Sometimes	disagree	agree	agree	disagree
Male	[45-54]	South	10000-100000	Nodegree	Employed	no	yes	Sometimes	Never	agree	agree	agree	agree
Male	[55-65]	North-West	10000-100000	Nodegree	Unemployed	no	yes	Sometimes	Sometimes	neutral	neutral	disagree	disagree
Male	[55-65]	Center	>100000	Degree	Employed	no	yes	Never	Never	disagree	agree	agree	disagree
Male	[45-54]	South	>100000	Nodegree	Employed	no	yes	Never	Sometimes	neutral	neutral	disagree	disagree
Female	[25-34]	Center	>100000	Nodegree	Employed	yes	yes	Sometimes	Sometimes	neutral	neutral	neutral	neutral
Female	[45-54]	South	<10000	Nodegree	Unemployed	no	yes	Never	Sometimes	disagree	neutral	agree	disagree
Female	[55-65]	North-West	>100000	Nodegree	Unemployed	yes	yes	Sometimes	Sometimes	agree	disagree	agree	agree
Female	[35-44]	Center	>100000	Degree	Employed	no	yes	Sometimes	Never	agree	agree	agree	agree
Male	[25-34]	Center	>100000	Degree	Employed	yes	yes	Sometimes	Sometimes	disagree	agree	neutral	neutral
Female	[55-65]	Center	>100000	Nodegree	Employed	no	yes	Sometimes	Always	agree	agree	agree	neutral
Male	[35-44]	North-West	>100000	Degree	Employed	no	yes	Sometimes	Never	disagree	neutral	agree	disagree
Female	[35-44]	South	>100000	Nodegree	Unemployed	no	yes	Always	Always	neutral	neutral	neutral	neutral
Female	[25-34]	North-East	>100000	Nodegree	Employed	yes	yes	Sometimes	Sometimes	disagree	disagree	disagree	neutral
Male	[55-65]	Center	>100000	Degree	Employed	yes	yes	Always	Always	agree	agree	agree	disagree
Female	[25-34]	North-East	>100000	Nodegree	Employed	no	no	Never	Never	agree	agree	neutral	agree
Female	[55-65]	North-East	10000-100000	Nodegree	Employed	no	yes	Sometimes	Never	neutral	neutral	neutral	neutral
Male	[35-44]	South	>100000	Nodegree	Employed	yes	yes	Always	Sometimes	agree	agree	agree	neutral
Female	[25-34]	Center	>100000	Nodegree	Employed	yes	yes	Sometimes	Sometimes	neutral	agree	disagree	neutral
Female	[25-34]	North-West	10000-100000	Nodegree	Unemployed	no	yes	Sometimes	Never	disagree	agree	agree	agree
Male	[35-44]	North-East	>100000	Nodegree	Employed	yes	yes	Sometimes	Never	disagree	disagree	disagree	disagree
Female	[55-65]	Center	>100000	Degree	Employed	no	yes	Sometimes	Sometimes	neutral	disagree	disagree	disagree
Male	[35-44]	South	>100000	Nodegree	Employed	yes	yes	Never	Never	disagree	disagree	disagree	disagree
Male	[25-34]	North-East	>100000	Nodegree	Employed	no	yes	Never	Never	disagree	neutral	disagree	disagree
Male	[55-65]	North-West	10000-100000	Nodegree	Employed	no	no	Sometimes	Sometimes	neutral	neutral	neutral	neutral
Male	[55-65]	Center	>100000	Degree	Employed	no	yes	Sometimes	Never	disagree	disagree	disagree	disagree
Female	[45-54]	South	>100000	Nodegree	Employed	yes	yes	Sometimes	Sometimes	disagree	disagree	disagree	disagree
Male	[55-65]	North-West	10000-100000	Nodegree	Unemployed	no	yes	Never	Never	agree	agree	agree	neutral
Female	[18-24]	North-East	10000-100000	Degree	Employed	no	yes	Never	Never	disagree	agree	agree	disagree
Female	[35-44]	Center	>100000	Degree	Employed	no	yes	Never	Never	disagree	neutral	disagree	disagree
Female	[25-34]	North-East	>100000	Degree	Employed	no	no	Never	Never	disagree	agree	agree	disagree
Female	[35-44]	North-East	>100000	Nodegree	Employed	no	yes	Never	Never	neutral	agree	neutral	neutral
Female	[55-65]	North-West	>100000	Nodegree	Employed	yes	yes	Sometimes	Sometimes	disagree	disagree	neutral	disagree
Male	[45-54]	North-West	<10000	Nodegree	Employed	no	no	Never	Never	agree	agree	agree	disagree
Female	[18-24]	South	10000-100000	Nodegree	Employed	yes	yes	Never	Never	neutral	agree	agree	agree
Male	[35-44]	Center	10000-100000	Nodegree	Employed	yes	yes	Always	Always	agree	agree	agree	agree
Male	[25-34]	Center	>100000	Nodegree	Employed	no	yes	Never	Never	disagree	disagree	disagree	disagree
Female	[45-54]	South	<10000	Degree	Employed	no	yes	Never	Sometimes	disagree	disagree	agree	disagree
Female	[35-44]	South	>100000	Nodegree	Employed	no	yes	Never	Never	disagree	disagree	disagree	disagree
Female	[25-34]	North-West	10000-100000	Nodegree	Employed	yes	yes	Never	Never	neutral	neutral	neutral	agree
Female	[45-54]	Center	>100000	Nodegree	Employed	no	yes	Never	Never	disagree	neutral	disagree	disagree
Female	[35-44]	North-East	<10000	Nodegree	Employed	no	no	Never	Never	agree	agree	agree	agree
Male	[25-34]	South	>100000	Nodegree	Employed	no	yes	Never	Never	disagree	disagree	disagree	disagree
Female	[35-44]	North-East	10000-100000	Degree	Employed	no	yes	Never	Never	disagree	agree	agree	disagree
Male	[55-65]	Center	>100000	Nodegree	Employed	no	yes	Sometimes	Sometimes	neutral	neutral	neutral	disagree
Female	[25-34]	Center	>100000	Degree	Employed	no	yes	Never	Never	disagree	disagree	disagree	disagree
Female	[35-44]	South	>100000	Nodegree	Employed	no	yes	Never	Never	disagree	disagree	disagree	disagree
Female	[25-34]	Center	>100000	Degree	Employed	no	yes	Never	Never	disagree	disagree	disagree	disagree
Female	[25-34]	South	>100000	Degree	Employed	no	yes	Never	Never	disagree	neutral	disagree	disagree
Male	[35-44]	Center	>100000	Degree	Employed	no	yes	Sometimes	Sometimes	disagree	disagree	disagree	disagree
Female	[35-44]	Center	>100000	Nodegree	Employed	no	yes	Never	Never	neutral	disagree	disagree	disagree
Male	[45-54]	South	>100000	Degree	Employed	yes	yes	Never	Never	disagree	disagree	disagree	disagree
Male	[55-65]	Center	>100000	Degree	Employed	no	yes	Never	Never	disagree	disagree	disagree	disagree
Female	[55-65]	Center	>100000	Degree	Employed	no	yes	Never	Never	agree	agree	agree	agree
Female	[18-24]	North-East	<10000	Nodegree	Unemployed	yes	yes	Never	Never	agree	agree	neutral	neutral
Female	[25-34]	Center	>100000	Degree	Employed	yes	yes	Sometimes	Sometimes	agree	neutral	disagree	neutral
Female	[18-24]	North-West	10000-100000	Nodegree	Employed	yes	yes	Sometimes	Sometimes	agree	agree	agree	neutral
Male	[18-24]	North-East	10000-100000	Degree	Unemployed	no	yes	Never	Sometimes	neutral	disagree	disagree	neutral
Male	[18-24]	South	10000-100000	Nodegree	Unemployed	no	yes	Sometimes	Sometimes	disagree	agree	agree	agree
Male	[18-24]	North-West	>100000	Nodegree	Unemployed	yes	yes	Sometimes	Sometimes	neutral	disagree	neutral	neutral
Female	[18-24]	South	10000-100000	Nodegree	Unemployed	no	yes	Never	Never	agree	neutral	agree	agree
Male	[55-65]	North-East	10000-100000	Nodegree	Employed	yes	yes	Never	Sometimes	agree	agree	disagree	agree
Female	[18-24]	Center	10000-100000	Degree	Unemployed	yes	yes	Always	Always	agree	agree	agree	agree
Female	[18-24]	North-West	<10000	Nodegree	Employed	no	yes	Never	Never	agree	agree	agree	neutral
Female	[18-24]	South	10000-100000	Nodegree	Unemployed		yes	Sometimes	Sometimes	neutral	neutral	agree	neutral
Female	[18-24]	Center	<10000	Degree	Employed	no	yes	Always	Sometimes	agree	agree	agree	disagree
Male	[25-34]	North-West	10000-100000	Nodegree	Employed	no	yes	Sometimes	Never	disagree	disagree	agree	disagree
Female	[18-24]	South	10000-100000	Degree	Unemployed	no	yes	Sometimes	Sometimes	neutral	agree	agree	neutral
Male	[25-34]	South	>100000	Degree	Employed	yes	yes	Never	Never	disagree	agree	neutral	agree
Male	[18-24]	South	10000-100000	Degree	Employed	no	yes	Never	Sometimes	disagree	agree	neutral	disagree
Male	[18-24]	Center	>100000	Nodegree	Unemployed	no	yes	Never	Sometimes	neutral	agree	disagree	agree
Female	[18-24]	South	>100000	Degree	Employed	yes	yes	Always	Always	agree	agree	agree	agree
Female	[18-24]	South	10000-100000	Nodegree	Unemployed	no	yes	Never	Sometimes	agree	agree	agree	neutral
Female	[25-34]	Center	<10000	Nodegree	Employed	no	yes	Never	Never	agree	agree	agree	agree
Female	[18-24]	North-West	<10000	Degree	Employed	no	yes	Never	Never	agree	agree	agree	agree
Female	[18-24]	South	>100000	Degree	Unemployed	yes	yes	Sometimes	Always	agree	agree	agree	agree
Female	[18-24]	North-West	>100000	Nodegree	Unemployed	no	no	Never	Never	agree	agree	neutral	agree
Female	[25-34]	North-West	>100000	Degree	Employed	yes	yes	Never	Sometimes	disagree	disagree	disagree	disagree
Female	[18-24]	North-East	>100000	Nodegree	Employed	no	yes	Never	Never	agree	agree	agree	disagree
Male	[18-24]	South	10000-100000	Degree	Unemployed	yes	yes	Sometimes	Sometimes	agree	neutral	agree	agree
Female	[25-34]	North-East	10000-100000	Degree	Employed	no	yes	Sometimes	Always	neutral	agree	agree	agree
Female	[55-65]	North-West	10000-100000	Nodegree	Employed	no	yes	Never	Always	disagree	agree	agree	disagree
Female	[25-34]	Center	>100000	Degree	Employed	yes	yes	Sometimes	Sometimes	neutral	disagree	neutral	neutral
Female	[18-24]	South	10000-100000	Degree	Unemployed	no	yes	Never	Never	disagree	agree	disagree	disagree
Male	[55-65]	South	>100000	Nodegree	Employed	no	yes	Sometimes	Sometimes	neutral	agree	neutral	disagree
Male	[55-65]	North-West	10000-100000	Nodegree	Employed	no	yes	Never	Never	disagree	disagree	disagree	disagree
Male	[18-24]	South	10000-100000	Nodegree	Unemployed	yes	yes	Never	Never	agree	neutral	agree	agree
Male	[45-54]	South	10000-100000	Nodegree	Employed	no	yes	Never	Never	agree	disagree	agree	disagree
Female	[18-24]	Center	10000-100000	Degree	Employed	yes	yes	Sometimes	Sometimes	agree	agree	agree	agree
Female	[18-24]	Center	10000-100000	Nodegree	Unemployed	no	no	Sometimes	Never	agree	disagree	disagree	agree
Male	[18-24]	Center	10000-100000	Nodegree	Unemployed	yes	yes	Sometimes	Sometimes	agree	agree	agree	agree
Male	[18-24]	North-West	<10000	Degree	Unemployed	no	yes	Never	Never	neutral	neutral	neutral	disagree
Female	[25-34]	Center	>100000	Degree	Employed	no	yes	Never	Never	disagree	disagree	disagree	disagree
Female	[18-24]	North-East	10000-100000	Nodegree	Unemployed	no	yes	Sometimes	Sometimes	disagree	disagree	disagree	agree
Female	[18-24]	North-East	<10000	Degree	Employed	yes	yes	Sometimes	Sometimes	neutral	neutral	neutral	neutral
Male	[18-24]	North-West	10000-100000	Degree	Employed	no	yes	Never	Never	neutral	agree	disagree	agree
Male	[25-34]	Center	>100000	Degree	Employed	yes	yes	Always	Sometimes	agree	agree	agree	agree
Female	[25-34]	Center	>100000	Nodegree	Unemployed	no	yes	Never	Sometimes	disagree	agree	agree	disagree
Female	[25-34]	North-East	>100000	Degree	Employed	no	yes	Sometimes	Never	agree	neutral	disagree	neutral
Male	[45-54]	North-West	10000-100000	Nodegree	Employed	no	yes	Sometimes	Sometimes	agree	disagree	neutral	neutral
Male	[18-24]	South	<10000	Nodegree	Unemployed			Always	Always	neutral	neutral	neutral	neutral
Male	[35-44]	South	>100000	Nodegree	Employed	no	yes	Never	Never	disagree	disagree	disagree	disagree
Female	[25-34]	North-West	>100000	Nodegree	Employed	no	yes	Sometimes	Sometimes	agree	agree	agree	agree
Male	[18-24]	South	10000-100000	Degree	Unemployed	yes	yes	Sometimes	Sometimes	agree	neutral	agree	neutral
Female	[35-44]	Center	>100000	Degree	Employed	no	yes	Never	Never	disagree	disagree	disagree	disagree
Female	[18-24]	North-East	10000-100000	Degree	Unemployed	no	yes	Sometimes	Never	agree	agree	agree	neutral
Female	[18-24]	North-West	10000-100000	Nodegree	Unemployed	no	yes	Never	Never	neutral	agree	agree	disagree
Male	[45-54]	South	10000-100000	Nodegree	Employed	no	yes	Never	Never	agree	neutral	neutral	neutral
Male	[18-24]	North-West	<10000	Nodegree	Employed	no	yes	Sometimes	Sometimes	agree	agree	agree	agree
Male	[25-34]	Center	>100000	Nodegree	Employed	no	yes	Never	Never	disagree	disagree	disagree	disagree
Female	[45-54]	South	>100000	Degree	Unemployed	yes	yes	Sometimes	Always	agree	neutral	agree	disagree
Male	[55-65]	South	<10000	Nodegree	Employed	no	yes	Sometimes	Sometimes	neutral	agree	disagree	disagree
Female	[55-65]	Center	10000-100000	Nodegree	Employed	no	yes	Always	Always	disagree	disagree	disagree	disagree
Female	[18-24]	North-West	10000-100000	Degree	Employed		yes	Sometimes	Always	agree	agree	agree	agree
Female	[25-34]	South	>100000	Degree	Employed	no	yes	Never	Never	disagree	disagree	disagree	disagree
Male	[18-24]	South	10000-100000	Nodegree	Employed	yes	yes	Sometimes	Always	agree	agree	agree	agree
Male	[18-24]	Center	10000-100000	Nodegree	Unemployed	no	yes	Never	Sometimes	disagree	disagree	agree	disagree
Male	[35-44]	North-West	>100000	Degree	Employed	no	yes	Sometimes	Always	agree	agree	agree	agree
Male	[18-24]	South	>100000	Degree	Unemployed	no	yes	Never	Never	disagree	disagree	agree	disagree
Female	[18-24]	South	<10000	Nodegree	Employed	yes	yes	Sometimes	Sometimes	agree	agree	neutral	agree
Female	[25-34]	Center	>100000	Nodegree	Employed	yes	yes	Never	Never	disagree	disagree	disagree	disagree
Female	[25-34]	Center	<10000	Nodegree	Employed	no	yes	Sometimes	Never	agree	agree	agree	agree
Male	[35-44]	Center	>100000	Degree	Employed	yes	yes	Always	Always	agree	agree	agree	agree
Female	[18-24]	Center	10000-100000	Nodegree	Unemployed	no	yes	Never	Never	disagree	disagree	disagree	disagree
Male	[35-44]	North-West	10000-100000	Degree	Employed	yes	yes	Never	Never	agree	agree	agree	agree
Female	[18-24]	South	>100000	Nodegree	Employed	no	yes	Never	Never	disagree	disagree	disagree	disagree
Female	[18-24]	North-West	10000-100000	Degree	Unemployed	no	yes	Sometimes	Sometimes	agree	agree	agree	neutral
Male	[45-54]	Center	>100000	Nodegree	Employed	yes	yes	Never	Never	disagree	disagree	disagree	disagree
Female	[18-24]	Center	<10000	Degree	Employed	no	yes	Sometimes	Never	disagree	disagree	disagree	disagree
Female	[18-24]	South	>100000	Degree	Employed	no	yes	Never	Never	disagree	disagree	disagree	disagree
Female	[25-34]	South	10000-100000	Nodegree	Employed	no	yes	Never	Never	agree	agree	agree	agree
Male	[18-24]	South	>100000	Degree	Employed	yes	yes	Never	Sometimes	agree	agree	disagree	disagree
Male	[35-44]	Center	>100000	Nodegree	Employed	no	yes	Never	Never	disagree	disagree	disagree	disagree
Male	[18-24]	North-West	10000-100000	Degree	Unemployed	yes	yes	Never	Never	agree	neutral	agree	disagree
Male	[35-44]	South	>100000	Nodegree	Employed	no	yes	Never	Never	disagree	disagree	disagree	disagree
Female	[18-24]	South	10000-100000	Nodegree	Unemployed	no	yes	Sometimes	Never	disagree	agree	disagree	disagree
Female	[35-44]	Center	10000-100000	Degree	Employed	no	yes	Sometimes	Sometimes	agree	neutral	agree	agree
Female	[25-34]	Center	>100000	Degree	Employed	no	yes	Never	Never	disagree	disagree	disagree	disagree
Male	[25-34]	South	>100000	Nodegree	Employed	no	yes	Never	Never	disagree	disagree	disagree	disagree
Female	[18-24]	North-East	>100000	Nodegree	Unemployed	no	yes	Never	Never	disagree	neutral	disagree	disagree
Male	[25-34]	North-West	10000-100000	Nodegree	Employed	no	yes	Never	Never	neutral	disagree	neutral	disagree
Female	[25-34]	South	>100000	Degree	Employed	no	yes	Never	Never	disagree	disagree	disagree	disagree
Male	[18-24]	South	10000-100000	Degree	Unemployed	yes	yes	Sometimes	Sometimes	agree	agree	agree	agree
Female	[45-54]	North-West	10000-100000	Nodegree	Employed	no	yes	Sometimes	Sometimes	agree	agree	agree	disagree
Female	[18-24]	North-East	10000-100000	Degree	Employed	no	yes	Sometimes	Never	disagree	disagree	disagree	disagree
Female	[25-34]	South	>100000	Nodegree	Employed	no	yes	Never	Never	disagree	disagree	disagree	disagree
Female	[18-24]	South	10000-100000	Nodegree	Unemployed	no	no	Never	Sometimes	neutral	neutral	neutral	disagree
Male	[35-44]	Center	>100000	Degree	Employed	yes	yes	Never	Never	disagree	disagree	disagree	disagree
Female	[18-24]	Center	>100000	Degree	Employed	no	yes	Never	Sometimes	neutral	agree	disagree	disagree
Female	[25-34]	North-West	<10000	Degree	Employed	no	yes	Sometimes	Sometimes	agree	agree	agree	agree
Male	[35-44]	South	<10000	Nodegree	Unemployed	no	no	Always	Always	agree	agree	neutral	disagree
Female	[35-44]	Center	<10000	Nodegree	Unemployed	no	yes	Never	Never	agree	neutral	neutral	neutral
Female	[45-54]	North-West	<10000	Nodegree	Employed	no	yes	Sometimes	Sometimes	agree	agree	agree	neutral
Female	[55-65]	North-West	<10000	Degree	Unemployed	yes	yes	Never	Never	disagree	agree	agree	disagree
Female	[45-54]	Center	<10000	Nodegree	Unemployed	no	yes	Sometimes	Sometimes	neutral	agree	disagree	disagree
Female	[55-65]	Center	<10000	Degree	Unemployed	no	yes	Sometimes	Always	neutral	disagree	disagree	disagree
Female	[35-44]	South	<10000	Nodegree	Unemployed	no	yes	Sometimes	Sometimes	disagree	disagree	disagree	disagree
Male	[25-34]	North-West	<10000	Nodegree	Employed	no	no	Never	Never	neutral	agree	disagree	neutral
Female	[18-24]	South	10000-100000	Nodegree	Unemployed	no	yes	Always	Always	neutral	disagree	agree	disagree
Female	[55-65]	Center	<10000	Nodegree	Unemployed	no	yes	Always	Always	neutral	neutral	neutral	neutral
Male	[35-44]	South	<10000	Nodegree	Unemployed	no	yes	Never	Sometimes	agree	agree	agree	neutral
Male	[55-65]	North-East	<10000	Nodegree	Unemployed	no	yes	Sometimes	Sometimes	agree	agree	agree	neutral
Male	[55-65]	North-West	<10000	Degree	Employed	no	no	Never	Never	disagree	disagree	disagree	disagree
Female	[25-34]	Center	<10000	Nodegree	Employed	yes	yes	Never	Sometimes	agree	neutral	agree	neutral
Male	[55-65]	South	<10000	Nodegree	Employed	yes	yes	Sometimes	Sometimes	disagree	neutral	neutral	disagree
Male	[45-54]	Center	<10000	Nodegree	Unemployed	no	yes	Sometimes	Sometimes	agree	neutral	neutral	neutral
Female	[25-34]	North-West	<10000	Degree	Unemployed	no	yes	Sometimes	Never	disagree	disagree	neutral	disagree
Female	[55-65]	North-East	<10000	Nodegree	Employed	no	no	Never	Never	disagree	neutral	disagree	neutral
Female	[35-44]	South	>100000	Nodegree	Employed	yes	yes	Sometimes	Sometimes	neutral	agree	agree	disagree
Male	[18-24]	North-West	>100000	Nodegree	Employed	no	yes	Sometimes	Never	neutral	neutral	neutral	agree
Male	[55-65]	North-East	<10000	Nodegree	Unemployed	no	no	Sometimes	Sometimes	disagree	agree	agree	disagree
Female	[45-54]	North-West	<10000	Nodegree	Unemployed	no	no	Never	Never	agree	agree	agree	neutral
Female	[55-65]	Center	<10000	Degree	Unemployed	yes	yes	Never	Always	agree	agree	agree	neutral
Male	[18-24]	North-East	<10000	Nodegree	Unemployed	no	yes	Sometimes	Never	agree	agree	agree	agree
Female	[25-34]	Center	<10000	Degree	Employed	yes	yes	Sometimes	Sometimes	agree	agree	agree	agree
Female	[45-54]	North-East	<10000	Nodegree	Employed	no	yes	Sometimes	Always	agree	agree	agree	agree
Female	[45-54]	North-East	10000-100000	Nodegree	Employed	no	yes	Never	Never	disagree	disagree	disagree	disagree
Female	[25-34]	Center	<10000	Degree	Employed	no	yes	Sometimes	Sometimes	disagree	disagree	disagree	disagree
Female	[25-34]	North-East	<10000	Nodegree	Employed	no	yes	Sometimes	Never	agree	neutral	agree	agree
Female	[45-54]	North-East	<10000	Nodegree	Unemployed	no	yes	Never	Never	disagree	neutral	neutral	disagree
Female	[25-34]	South	<10000	Nodegree	Unemployed	yes	yes	Sometimes	Always	agree	neutral	agree	neutral
Female	[45-54]	North-East	<10000	Nodegree	Unemployed	no	yes	Never	Never	neutral	disagree	neutral	disagree
Female	[35-44]	Center	<10000	Nodegree	Unemployed	no	yes	Sometimes	Sometimes	agree	agree	agree	agree
Female	[45-54]	South	>100000	Degree	Employed	no	yes	Never	Never	disagree	disagree	disagree	disagree
Male	[45-54]	North-West	<10000	Nodegree	Employed	yes	yes	Sometimes	Sometimes	neutral	neutral	neutral	neutral
Female	[35-44]	South	<10000	Nodegree	Employed	yes	yes	Sometimes	Never	agree	neutral	agree	neutral
Female	[45-54]	North-East	<10000	Nodegree	Unemployed	no	yes	Sometimes	Sometimes	agree	agree	agree	neutral
Female	[35-44]	North-East	<10000	Nodegree	Employed	yes	yes	Sometimes	Sometimes	disagree	agree	agree	neutral
Female	[25-34]	South	<10000	Nodegree	Employed	no	yes	Sometimes	Sometimes	neutral	neutral	neutral	neutral
Male	[55-65]	North-West	<10000	Nodegree	Employed		yes	Sometimes	Never	agree	agree	neutral	disagree
Male	[55-65]	North-West	10000-100000	Nodegree	Unemployed	no	yes	Sometimes	Always	agree	agree	agree	agree
Male	[25-34]	South	<10000	Degree	Employed	yes	yes	Sometimes	Always	neutral	agree	disagree	disagree
Female	[55-65]	South	<10000	Nodegree	Employed	no	yes	Sometimes	Never	disagree	disagree	disagree	disagree
Female	[45-54]	North-East	>100000	Nodegree	Unemployed	no	no	Sometimes	Sometimes	disagree	neutral	agree	agree
Female	[45-54]	North-West	<10000	Nodegree	Unemployed	no	yes	Sometimes	Never	disagree	disagree	disagree	disagree
Male	[55-65]	South	<10000	Nodegree	Unemployed	no	no	Always	Always	agree	disagree	neutral	disagree
Male	[55-65]	North-East	<10000	Nodegree	Unemployed	yes	yes	Always	Always	agree	agree	agree	agree
Male	[45-54]	Center	<10000	Nodegree	Unemployed	no	yes	Sometimes	Always	agree	neutral	agree	agree
Male	[45-54]	South	>100000	Nodegree	Employed	no	yes	Sometimes	Sometimes	neutral	disagree	neutral	disagree
Male	[45-54]	Center	>100000	Degree	Employed	no	yes	Never	Never	disagree	disagree	disagree	disagree
Female	[25-34]	North-East	<10000	Nodegree	Unemployed	no	no	Sometimes	Never	disagree	disagree	agree	disagree
Male	[45-54]	North-West	<10000	Nodegree	Employed	no	yes	Sometimes	Sometimes	agree	agree	agree	neutral
Male	[45-54]	North-West	<10000	Nodegree	Unemployed	no	yes	Never	Sometimes	neutral	neutral	neutral	neutral
Female	[55-65]	South	<10000	Nodegree	Employed	no	yes	Sometimes	Never	agree	agree	agree	neutral
Male	[55-65]	South	<10000	Nodegree	Unemployed	no	yes	Sometimes	Always	disagree	disagree	disagree	disagree
Male	[18-24]	South	10000-100000	Nodegree	Unemployed	no	yes	Sometimes	Never	agree	neutral	neutral	agree
Male	[55-65]	North-West	<10000	Nodegree	Employed	no	yes	Sometimes	Sometimes	disagree	neutral	disagree	disagree
Female	[55-65]	North-West	<10000	Nodegree	Employed	no	yes	Sometimes	Never	disagree	disagree	agree	disagree
Male	[55-65]	Center	<10000	Degree	Employed	no	yes	Never	Sometimes	neutral	agree	agree	agree
Female	[55-65]	North-West	<10000	Nodegree	Unemployed	no	yes	Sometimes	Sometimes	agree	disagree	neutral	neutral
Male	[45-54]	Center	10000-100000	Nodegree	Unemployed	no	no	Always	Always	disagree	agree	disagree	disagree
Female	[25-34]	North-West	<10000	Degree	Employed	no	yes	Never	Never	agree	agree	neutral	neutral
Male	[25-34]	North-West	<10000	Nodegree	Employed	no	yes	Never	Never	agree	disagree	neutral	agree
Female	[35-44]	Center	10000-100000	Nodegree	Employed	no	yes	Never	Never	disagree	neutral	disagree	agree
Male	[45-54]	North-West	10000-100000	Nodegree	Employed	no	yes	Sometimes	Sometimes	agree	agree	agree	agree
Male	[25-34]	South	<10000	Nodegree	Unemployed	no	no	Sometimes	Sometimes	neutral	neutral	neutral	neutral
Female	[25-34]	South	>100000	Nodegree	Employed	no	yes	Never	Never	disagree	neutral	disagree	disagree
Male	[55-65]	North-East	<10000	Nodegree	Unemployed	yes	yes	Never	Never	disagree	disagree	disagree	disagree
Male	[25-34]	South	<10000	Nodegree	Employed	yes	yes	Sometimes	Sometimes	agree	neutral	agree	agree
Male	[25-34]	Center	>100000	Degree	Employed	yes	yes	Never	Never	neutral	disagree	disagree	disagree
Female	[45-54]	North-East	<10000	Nodegree	Unemployed	no	yes	Never	Never	disagree	disagree	disagree	disagree
Female	[35-44]	North-East	10000-100000	Nodegree	Employed	no	yes	Never	Never	neutral	agree	agree	neutral
Male	[25-34]	South	10000-100000	Nodegree	Unemployed	no	yes	Never	Never	agree	agree	agree	agree
Female	[45-54]	South	>100000	Degree	Employed	yes	yes	Always	Always	neutral	agree	agree	agree
Male	[45-54]	Center	>100000	Nodegree	Employed	no	yes	Never	Never	disagree	disagree	disagree	disagree
Male	[25-34]	North-West	>100000	Degree	Employed	yes	yes	Always	Always	disagree	neutral	agree	agree
Male	[18-24]	South	10000-100000	Nodegree	Employed	no	yes	Never	Never	neutral	agree	agree	disagree
Female	[18-24]	North-West	10000-100000	Nodegree	Unemployed	no	yes	Sometimes	Never	agree	agree	disagree	disagree
Female	[18-24]	North-East	10000-100000	Nodegree	Unemployed	no	yes	Never	Sometimes	disagree	agree	agree	disagree
Male	[18-24]	North-West	10000-100000	Nodegree	Unemployed		yes	Never	Never	neutral	disagree	disagree	neutral
Female	[18-24]	Center	>100000	Degree	Unemployed	yes	yes	Sometimes	Never	agree	agree	agree	disagree
Female	[18-24]	South	10000-100000	Nodegree	Unemployed	no	yes	Never	Never	agree	agree	agree	agree
Female	[18-24]	South	<10000	Degree	Unemployed	no	yes	Never	Never	agree	agree	agree	agree
Male	[18-24]	South	10000-100000	Nodegree	Employed	yes	yes	Never	Never	disagree	disagree	disagree	disagree
Female	[18-24]	South	<10000	Nodegree	Unemployed	no	yes	Never	Never	neutral	neutral	agree	neutral
Female	[18-24]	Center	<10000	Nodegree	Unemployed	yes	yes	Never	Sometimes	agree	agree	agree	agree
Female	[45-54]	North-West	<10000	Nodegree	Employed	no	yes	Sometimes	Sometimes	disagree	disagree	disagree	disagree
Female	[18-24]	South	>100000	Nodegree	Unemployed	no	yes	Never	Never	agree	agree	agree	agree
Female	[55-65]	North-West	<10000	Nodegree	Unemployed	no	yes	Never	Sometimes	disagree	disagree	disagree	disagree
Female	[18-24]	South	10000-100000	Degree	Unemployed	yes	yes	Never	Sometimes	agree	agree	agree	disagree
Male	[18-24]	South	10000-100000	Nodegree	Unemployed	yes	yes	Sometimes	Sometimes	agree	agree	agree	neutral
Female	[18-24]	North-East	<10000	Degree	Employed	no	yes	Sometimes	Never	disagree	disagree	neutral	disagree
Male	[18-24]	North-East	>100000	Nodegree	Employed	yes	yes	Sometimes	Sometimes	agree	agree	agree	disagree
Male	[25-34]	South	<10000	Nodegree	Unemployed	no	yes	Always	Always	agree	neutral	neutral	agree
Male	[18-24]	Center	10000-100000	Nodegree	Unemployed	yes	yes	Sometimes	Always	neutral	neutral	agree	agree
Female	[35-44]	North-East	<10000	Nodegree	Employed	yes	yes	Sometimes	Never	agree	neutral	agree	disagree
Female	[55-65]	North-West	10000-100000	Nodegree	Unemployed	yes	yes	Sometimes	Sometimes	agree	agree	agree	agree
Male	[35-44]	Center	10000-100000	Nodegree	Employed	no	yes	Sometimes	Sometimes	neutral	neutral	agree	agree
Female	[18-24]	North-West	10000-100000	Nodegree	Unemployed	yes	yes	Sometimes	Never	disagree	agree	agree	neutral
Female	[45-54]	North-West	10000-100000	Degree	Employed	yes	yes	Never	Never	disagree	disagree	disagree	disagree
Male	[55-65]	North-West	<10000	Nodegree	Employed	no	yes	Never	Never	disagree	disagree	disagree	disagree
Male	[18-24]	North-West	>100000	Nodegree	Employed	no	yes	Never	Never	neutral	agree	neutral	neutral
Female	[25-34]	Center	>100000	Degree	Unemployed	yes	yes	Sometimes	Sometimes	disagree	agree	neutral	agree
Female	[35-44]	Center	>100000	Degree	Employed	no	yes	Never	Never	neutral	neutral	agree	agree
Male	[55-65]	South	<10000	Nodegree	Employed	no	yes	Sometimes	Sometimes	agree	agree	disagree	agree
Male	[35-44]	South	<10000	Degree	Unemployed	no	yes	Sometimes	Never	neutral	agree	agree	disagree
Female	[35-44]	North-West	<10000	Degree	Unemployed	no	yes	Always	Sometimes	agree	neutral	neutral	agree
Female	[55-65]	North-East	10000-100000	Nodegree	Unemployed	no	yes	Sometimes	Never	agree	disagree	disagree	agree
Female	[55-65]	Center	<10000	Nodegree	Unemployed	yes	yes	Sometimes	Always	neutral	disagree	disagree	disagree
Male	[25-34]	North-West	<10000	Nodegree	Employed	no	yes	Always	Always	disagree	neutral	agree	disagree
Male	[45-54]	South	<10000	Nodegree	Employed	no	yes	Never	Never	disagree	disagree	disagree	disagree
Female	[18-24]	North-West	<10000	Nodegree	Unemployed	no	yes	Never	Never	agree	agree	agree	neutral
Male	[25-34]	South	<10000	Nodegree	Unemployed	no	yes	Never	Never	agree	agree	agree	disagree
Male	[55-65]	North-East	<10000	Nodegree	Unemployed	no	yes	Sometimes	Always	disagree	disagree	disagree	disagree
Female	[18-24]	North-West	10000-100000	Nodegree	Unemployed	no	yes	Never	Never	disagree	disagree	disagree	disagree
Female	[18-24]	North-West	10000-100000	Nodegree	Unemployed	yes	yes	Sometimes	Never	neutral	agree	agree	disagree
Female	[18-24]	North-West	<10000	Degree	Employed	no	no	Always	Always	disagree	disagree	disagree	neutral
Male	[45-54]	South	>100000	Nodegree	Employed	yes	yes	Never	Never	disagree	disagree	disagree	disagree
Female	[55-65]	Center	10000-100000	Nodegree	Employed	no	no	Sometimes	Sometimes	agree	agree	agree	agree
Male	[35-44]	South	<10000	Nodegree	Unemployed	yes	yes	Sometimes	Sometimes	neutral	neutral	neutral	neutral
Male	[55-65]	North-West	<10000	Nodegree	Unemployed	no	yes	Never	Never	disagree	disagree	agree	disagree
Male	[35-44]	North-West	<10000	Nodegree	Employed	yes	yes	Always	Always	neutral	agree	agree	disagree
Female	[45-54]	Center	10000-100000	Nodegree	Unemployed	no	no	Sometimes	Always	agree	agree	agree	agree
Female	[45-54]	South	10000-100000	Nodegree	Employed	no	yes	Always	Always	agree	agree	agree	agree
Female	[55-65]	South	>100000	Degree	Employed	yes	yes	Never	Never	disagree	disagree	disagree	disagree
Female	[55-65]	Center	<10000	Nodegree	Employed	yes	yes	Never	Sometimes	agree	neutral	disagree	agree
Male	[18-24]	Center	10000-100000	Degree	Employed	yes	yes	Sometimes	Never	neutral	agree	agree	neutral
Male	[25-34]	North-West	10000-100000	Nodegree	Employed	no	yes	Sometimes	Sometimes	disagree	agree	agree	agree
Male	[18-24]	Center	10000-100000	Nodegree	Employed	no	yes	Never	Sometimes	neutral	disagree	agree	neutral
Male	[25-34]	South	10000-100000	Nodegree	Unemployed	no	yes	Sometimes	Sometimes	neutral	neutral	neutral	disagree
Male	[25-34]	South	<10000	Degree	Employed	no	yes	Never	Never	disagree	neutral	disagree	disagree
Male	[55-65]	North-West	<10000	Nodegree	Unemployed	no	yes	Never	Always	disagree	agree	agree	disagree
Male	[55-65]	North-West	10000-100000	Nodegree	Unemployed	no	yes	Sometimes	Never	neutral	disagree	neutral	disagree
Male	[18-24]	South	<10000	Nodegree	Unemployed	no	yes	Never	Never	neutral	agree	agree	neutral
Female	[25-34]	South	<10000	Nodegree	Employed	no	yes	Never	Sometimes	agree	agree	agree	agree
Female	[25-34]	South	<10000	Degree	Unemployed	no	yes	Sometimes	Never	neutral	agree	neutral	neutral
Female	[18-24]	South	10000-100000	Nodegree	Unemployed	yes	yes	Never	Always	agree	disagree	agree	disagree
Female	[35-44]	Center	10000-100000	Nodegree	Employed	no	yes	Never	Sometimes	neutral	neutral	neutral	disagree
Female	[35-44]	Center	>100000	Degree	Employed	yes	yes	Never	Never	disagree	disagree	disagree	disagree
Female	[55-65]	North-East	10000-100000	Nodegree	Unemployed	yes	yes	Always	Always	disagree	disagree	disagree	neutral
Male	[18-24]	South	10000-100000	Degree	Unemployed	no	yes	Sometimes	Sometimes	agree	neutral	agree	disagree
Male	[35-44]	North-East	<10000	Degree	Employed	no	yes	Never	Sometimes	disagree	disagree	disagree	disagree
Female	[45-54]	North-West	>100000	Nodegree	Employed	no	yes	Sometimes	Never	neutral	disagree	agree	disagree
Female	[55-65]	South	10000-100000	Nodegree	Unemployed	yes	yes	Sometimes	Always	disagree	neutral	neutral	neutral
Female	[45-54]	South	10000-100000	Nodegree	Unemployed	yes	yes	Never	Never	agree	disagree	agree	neutral
Female	[35-44]	North-East	10000-100000	Nodegree	Employed	yes	yes	Sometimes	Sometimes	agree	agree	agree	agree
Male	[55-65]	North-West	10000-100000	Nodegree	Unemployed	no	yes	Sometimes	Never	disagree	neutral	neutral	disagree
Male	[45-54]	Center	10000-100000	Nodegree	Employed	no	yes	Sometimes	Never	neutral	neutral	neutral	disagree
Male	[35-44]	North-West	<10000	Nodegree	Employed	no	yes	Always	Always	agree	agree	agree	agree
Female	[18-24]	South	10000-100000	Nodegree	Employed	no	yes	Never	Sometimes	neutral	agree	agree	disagree
Male	[35-44]	South	<10000	Nodegree	Unemployed	no	no	Sometimes	Sometimes	agree	agree	agree	agree
Female	[18-24]	South	>100000	Nodegree	Unemployed	no	yes	Never	Never	neutral	disagree	disagree	disagree
Female	[18-24]	South	10000-100000	Nodegree	Employed	no	yes	Never	Never	agree	agree	agree	agree
Male	[55-65]	South	<10000	Nodegree	Unemployed	no	yes	Sometimes	Sometimes	disagree	disagree	disagree	disagree
Female	[45-54]	South	<10000	Degree	Employed	no	yes	Sometimes	Never	agree	neutral	agree	neutral
Male	[55-65]	South	<10000	Nodegree	Unemployed	no	yes	Sometimes	Sometimes	agree	neutral	disagree	agree
Female	[18-24]	Center	10000-100000	Nodegree	Unemployed	no	yes	Never	Sometimes	disagree	disagree	disagree	disagree
Female	[55-65]	South	10000-100000	Nodegree	Employed	no	yes	Sometimes	Always	disagree	neutral	neutral	disagree
Male	[18-24]	North-West	>100000	Nodegree	Unemployed	yes	yes	Never	Never	agree	agree	agree	agree
Male	[45-54]	North-West	>100000	Degree	Employed	no	yes	Never	Sometimes	disagree	agree	disagree	disagree
Female	[18-24]	South	<10000	Nodegree	Unemployed	no	yes	Never	Never	neutral	agree	agree	neutral
Male	[45-54]	North-West	<10000	Nodegree	Unemployed	yes	yes	Sometimes	Sometimes	agree	agree	agree	agree
Female	[18-24]	North-West	<10000	Nodegree	Employed	no	yes	Sometimes	Never	agree	agree	agree	agree
Female	[55-65]	South	<10000	Nodegree	Unemployed	no	yes	Sometimes	Sometimes	disagree	disagree	disagree	disagree
Female	[35-44]	South	<10000	Nodegree	Employed	no	yes	Never	Sometimes	agree	neutral	disagree	disagree
Male	[18-24]	South	10000-100000	Degree	Unemployed	yes	yes	Always	Always	agree	agree	neutral	disagree
Female	[18-24]	North-West	<10000	Nodegree	Employed	no	yes	Never	Never	agree	agree	neutral	agree
Female	[18-24]	North-East	10000-100000	Nodegree	Employed	no	no	Always	Always	agree	agree	agree	agree
Male	[25-34]	Center	10000-100000	Degree	Employed	yes	yes	Always	Sometimes	neutral	agree	agree	neutral
Female	[45-54]	North-West	<10000	Nodegree	Employed	no	no	Sometimes	Never	disagree	disagree	agree	disagree
Female	[18-24]	South	>100000	Degree	Unemployed	yes	yes	Never	Sometimes	neutral	disagree	agree	disagree
Female	[35-44]	South	<10000	Nodegree	Unemployed	no	no	Never	Never	disagree	disagree	disagree	disagree
Female	[45-54]	North-West	10000-100000	Nodegree	Employed	yes	yes	Sometimes	Never	neutral	agree	agree	disagree
Male	[25-34]	North-West	10000-100000	Nodegree	Employed	no	yes	Sometimes	Sometimes	neutral	disagree	disagree	disagree
Female	[25-34]	Center	<10000	Nodegree	Unemployed	no	yes	Always	Sometimes	neutral	neutral	agree	disagree
Female	[45-54]	South	<10000	Nodegree	Unemployed	yes	yes	Sometimes	Sometimes	disagree	disagree	disagree	disagree
Female	[55-65]	North-East	<10000	Nodegree	Employed	no	yes	Never	Never	agree	agree	agree	disagree
Male	[55-65]	Center	>100000	Nodegree	Employed	no	yes	Never	Never	neutral	disagree	agree	disagree
Male	[35-44]	Center	>100000	Degree	Employed	yes	yes	Never	Never	disagree	disagree	disagree	disagree
Female	[35-44]	Center	<10000	Nodegree	Unemployed	yes	yes	Sometimes	Always	agree	disagree	neutral	disagree
Female	[18-24]	South	>100000	Degree	Unemployed	yes	yes	Never	Never	agree	agree	agree	agree
Male	[55-65]	Center	<10000	Nodegree	Employed	no	yes	Sometimes	Sometimes	agree	disagree	agree	disagree
Female	[45-54]	North-West	<10000	Nodegree	Employed	no	yes	Never	Never	agree	agree	disagree	agree
Female	[35-44]	North-East	<10000	Nodegree	Unemployed	no	yes	Never	Never	disagree	disagree	neutral	disagree
Female	[18-24]	Center	<10000	Degree	Employed	no	yes	Never	Never	agree	disagree	agree	disagree
Male	[45-54]	Center	<10000	Nodegree	Employed	no	yes	Never	Never	agree	neutral	neutral	neutral
Female	[35-44]	North-East	<10000	Nodegree	Employed	no	no	Sometimes	Always	agree	disagree	agree	disagree
Male	[35-44]	South	10000-100000	Nodegree	Employed	no	no	Sometimes	Sometimes	disagree	disagree	disagree	disagree
Female	[25-34]	South	>100000	Nodegree	Employed	yes	yes	Sometimes	Sometimes	neutral	disagree	disagree	neutral
Male	[45-54]	North-East	<10000	Nodegree	Employed	no	yes	Never	Never	neutral	disagree	neutral	neutral
Female	[55-65]	North-West	<10000	Nodegree	Unemployed	no	yes	Sometimes	Never	agree	agree	agree	neutral
Female	[45-54]	South	<10000	Nodegree	Unemployed	no	yes	Sometimes	Sometimes	disagree	agree	agree	disagree
Male	[35-44]	Center	>100000	Nodegree	Employed	yes	yes	Never	Never	disagree	disagree	disagree	disagree
Female	[35-44]	North-East	<10000	Nodegree	Employed	no	yes	Sometimes	Always	neutral	disagree	disagree	disagree
Male	[55-65]	North-West	<10000	Nodegree	Unemployed	yes	yes	Sometimes	Sometimes	disagree	disagree	neutral	disagree
Male	[55-65]	North-East	10000-100000	Nodegree	Employed	no		Always	Always	agree	agree	neutral	agree
Male	[18-24]	South	<10000	Degree	Unemployed	yes	yes	Sometimes	Always	neutral	agree	agree	disagree
Male	[55-65]	Center	<10000	Nodegree	Unemployed	no	yes	Sometimes	Never	neutral	disagree	agree	agree
Male	[35-44]	South	<10000	Nodegree	Unemployed	no	yes	Never	Never	neutral	disagree	disagree	neutral
Male	[45-54]	Center	>100000	Degree	Employed	yes	yes	Never	Never	disagree	disagree	disagree	disagree
Male	[25-34]	South	>100000	Degree	Employed	no	yes	Always	Always	agree	agree	agree	agree
Female	[18-24]	South	<10000	Degree	Unemployed	no	yes	Never	Never	neutral	agree	neutral	disagree
Male	[55-65]	South	<10000	Degree	Unemployed	yes	yes	Never	Never	agree	agree	agree	agree
Female	[45-54]	Center	<10000	Nodegree	Unemployed	no	yes	Sometimes	Sometimes	neutral	neutral	neutral	neutral
Female	[35-44]	North-East	<10000	Nodegree	Employed	no	yes	Never	Never	disagree	disagree	disagree	disagree
Female	[25-34]	South	<10000	Degree	Employed	no	yes	Never	Never	disagree	agree	agree	disagree
Female	[18-24]	Center	>100000	Nodegree	Unemployed	no	no	Always	Always	neutral	neutral	neutral	neutral
Female	[55-65]	North-East	<10000	Nodegree	Unemployed	no	yes	Sometimes	Sometimes	disagree	agree	agree	neutral
Female	[55-65]	South	10000-100000	Nodegree	Unemployed	no	yes	Sometimes	Sometimes	disagree	neutral	agree	disagree
Female	[25-34]	North-West	10000-100000	Nodegree	Employed	no	yes	Never	Sometimes	agree	disagree	agree	agree
Female	[25-34]	South	>100000	Nodegree	Employed	yes	yes	Never	Never	disagree	disagree	disagree	disagree
Female	[18-24]	North-West	<10000	Degree	Unemployed	no	no	Never	Never	neutral	neutral	neutral	neutral
Male	[18-24]	North-West	>100000	Nodegree	Employed	no	yes	Sometimes	Sometimes	disagree	disagree	disagree	disagree
Female	[18-24]	South	10000-100000	Nodegree	Employed	yes	yes	Never	Sometimes	neutral	agree	agree	disagree
Male	[45-54]	South	<10000	Nodegree	Employed	no	no	Always	Sometimes	neutral	neutral	neutral	neutral
Male	[25-34]	South	10000-100000	Nodegree	Employed	no	yes	Sometimes	Sometimes	disagree	disagree	disagree	disagree
Female	[35-44]	South	10000-100000	Nodegree	Unemployed	yes	yes	Sometimes	Sometimes	agree	agree	agree	agree
Male	[18-24]	North-East	>100000	Degree	Unemployed	no	yes	Never	Sometimes	disagree	disagree	neutral	disagree
Male	[45-54]	North-West	<10000	Nodegree	Employed	no	no	Never	Never	disagree	disagree	disagree	disagree
Male	[25-34]	South	>100000	Degree	Employed	no	yes	Always	Sometimes	neutral	agree	agree	agree
Female	[18-24]	North-East	<10000	Nodegree	Unemployed	no	yes	Sometimes	Always	agree	neutral	agree	agree
Female	[55-65]	South	>100000	Nodegree	Employed	yes	yes	Sometimes	Always	disagree	disagree	disagree	disagree
Male	[25-34]	North-West	10000-100000	Nodegree	Employed	yes	yes	Always	Always	neutral	agree	neutral	agree
Female	[25-34]	Center	>100000	Nodegree	Employed	yes	yes	Never	Sometimes	disagree	disagree	disagree	disagree
Male	[55-65]	Center	<10000	Nodegree	Unemployed	yes	yes	Sometimes	Sometimes	agree	agree	agree	agree
Male	[25-34]	North-East	<10000	Nodegree	Employed	no	yes	Never	Sometimes	agree	agree	agree	neutral
Female	[35-44]	North-East	10000-100000	Nodegree	Employed	no	yes	Sometimes	Never	agree	agree	neutral	disagree
Male	[35-44]	North-West	10000-100000	Nodegree	Employed	yes	yes	Sometimes	Sometimes	neutral	agree	agree	neutral
Male	[35-44]	Center	<10000	Nodegree	Unemployed	no	yes	Sometimes	Sometimes	neutral	neutral	neutral	neutral
Female	[45-54]	North-West	>100000	Nodegree	Employed	no	yes	Sometimes	Never	neutral	neutral	disagree	disagree
Female	[25-34]	South	>100000	Nodegree	Employed	yes	yes	Never	Never	neutral	disagree	neutral	disagree
Female	[35-44]	North-West	<10000	Nodegree	Employed	no	yes	Sometimes	Never	agree	agree	agree	agree
Female	[55-65]	South	<10000	Nodegree	Unemployed	yes	yes	Always	Always	disagree	disagree	disagree	disagree
Male	[55-65]	South	<10000	Nodegree	Unemployed	no	yes	Never	Sometimes	agree	agree	disagree	agree
Male	[18-24]	North-East	>100000	Degree	Employed	yes	yes	Sometimes	Sometimes	agree	agree	agree	agree
Female	[35-44]	North-East	<10000	Degree	Unemployed	no	no	Always	Always	agree	agree	agree	agree
Female	[35-44]	South	10000-100000	Nodegree	Unemployed	no	no	Sometimes	Always	neutral	neutral	neutral	neutral
Female	[25-34]	Center	10000-100000	Nodegree	Employed	yes	yes	Sometimes	Sometimes	agree	agree	agree	neutral
Male	[55-65]	North-West	10000-100000	Nodegree	Employed	no	yes	Sometimes	Never	disagree	disagree	disagree	disagree
Female	[45-54]	North-West	<10000	Nodegree	Employed	yes	yes	Never	Never	disagree	disagree	disagree	disagree
Male	[55-65]	North-West	<10000	Nodegree	Unemployed	yes	yes	Sometimes	Sometimes	agree	neutral	agree	neutral
Male	[55-65]	Center	10000-100000	Nodegree	Employed	no	yes	Sometimes	Always	agree	neutral	agree	agree
Male	[55-65]	North-West	<10000	Degree	Unemployed	no	yes	Sometimes	Always	neutral	disagree	agree	disagree
Female	[55-65]	South	<10000	Nodegree	Employed	no	yes	Always	Always	agree	neutral	neutral	neutral
Female	[35-44]	South	10000-100000	Degree	Employed	yes	yes	Sometimes	Sometimes	disagree	disagree	disagree	disagree
Female	[25-34]	North-East	10000-100000	Nodegree	Employed	no		Never	Sometimes	agree	agree	neutral	agree
Male	[55-65]	Center	10000-100000	Nodegree	Unemployed	no	yes	Never	Never	agree	agree	agree	disagree
Male	[55-65]	North-East	10000-100000	Degree	Employed	no	yes	Sometimes	Sometimes	disagree	disagree	neutral	disagree
Male	[55-65]	North-East	<10000	Nodegree	Employed	no	yes	Sometimes	Sometimes	neutral	neutral	neutral	neutral
Male	[55-65]	North-West	<10000	Nodegree	Employed	yes	yes	Sometimes	Never	disagree	disagree	disagree	disagree
Female	[45-54]	North-East	<10000	Nodegree	Unemployed	no	yes	Sometimes	Sometimes	agree	neutral	disagree	disagree
Male	[25-34]	South	>100000	Nodegree	Employed	yes	yes	Never	Sometimes	neutral	neutral	neutral	neutral
Female	[55-65]	North-East	10000-100000	Nodegree	Unemployed	no	yes	Never	Always	agree	agree	agree	neutral
Male	[18-24]	North-West	10000-100000	Nodegree	Employed	no	yes	Never	Never	agree	agree	agree	agree
Male	[45-54]	North-West	<10000	Nodegree	Unemployed	no	yes	Sometimes	Sometimes	neutral	neutral	neutral	neutral
Male	[45-54]	North-West	<10000	Degree	Employed	no	yes	Never	Never	neutral	agree	agree	disagree
Female	[25-34]	Center	>100000	Degree	Employed	yes	yes	Never	Never	neutral	neutral	neutral	neutral
Male	[35-44]	North-West	10000-100000	Nodegree	Employed	no	no	Never	Never	disagree	disagree	disagree	disagree
Female	[55-65]	North-East	10000-100000	Nodegree	Employed	yes	yes	Never	Never	disagree	disagree	disagree	disagree
Female	[25-34]	North-West	10000-100000	Degree	Employed	no	yes	Never	Never	neutral	agree	agree	agree
Female	[55-65]	North-East	10000-100000	Nodegree	Unemployed	no	yes	Sometimes	Sometimes	agree	agree	agree	agree
Female	[55-65]	North-West	<10000	Nodegree	Unemployed	no	yes	Sometimes	Sometimes	disagree	disagree	disagree	disagree
Male	[55-65]	Center	<10000	Nodegree	Employed	no	yes	Never	Never	neutral	neutral	neutral	neutral
Male	[18-24]	North-West	10000-100000	Degree	Unemployed	no	yes	Never	Never	disagree	disagree	neutral	agree
Male	[45-54]	North-East	<10000	Nodegree	Employed	no	yes	Sometimes	Sometimes	agree	neutral	disagree	disagree
Female	[25-34]	South	>100000	Nodegree	Employed	no	yes	Sometimes	Sometimes	agree	agree	agree	neutral
Male	[55-65]	South	>100000	Nodegree	Employed	no	yes	Never	Never	disagree	disagree	disagree	disagree
Female	[55-65]	North-East	10000-100000	Nodegree	Unemployed	no	yes	Sometimes	Never	agree	disagree	neutral	agree
Female	[25-34]	North-East	<10000	Nodegree	Employed	no	yes	Never	Never	agree	agree	agree	agree
Male	[55-65]	South	10000-100000	Nodegree	Employed	no	yes	Sometimes	Sometimes	disagree	disagree	disagree	disagree
Male	[45-54]	South	<10000	Nodegree	Unemployed	yes	yes	Never	Never	neutral	neutral	neutral	neutral
Male	[55-65]	Center	<10000	Degree	Unemployed	yes	yes	Sometimes	Never	agree	agree	neutral	agree
Female	[55-65]	North-West	10000-100000	Nodegree	Unemployed	no	no	Never	Never	agree	agree	neutral	agree
Male	[55-65]	South	<10000	Nodegree	Unemployed	no	yes	Never	Never	agree	agree	neutral	agree
Male	[35-44]	South	<10000	Nodegree	Employed	yes	yes	Never	Sometimes	neutral	neutral	neutral	disagree
Female	[25-34]	North-East	<10000	Nodegree	Employed	no	yes	Never	Never	neutral	agree	agree	disagree
Male	[55-65]	Center	<10000	Nodegree	Unemployed	yes	yes	Sometimes	Sometimes	neutral	agree	disagree	disagree
Female	[55-65]	Center	10000-100000	Nodegree	Unemployed	yes	yes	Sometimes	Sometimes	disagree	agree	agree	neutral
Female	[55-65]	North-West	10000-100000	Nodegree	Unemployed	no	yes	Sometimes	Always	disagree	neutral	agree	disagree
Male	[18-24]	Center	>100000	Nodegree	Employed	no	yes	Never	Sometimes	disagree	disagree	agree	neutral
Male	[25-34]	South	10000-100000	Nodegree	Unemployed	no	yes	Always	Always	agree	agree	agree	agree
Male	[45-54]	North-East	10000-100000	Degree	Unemployed	no	no	Never	Never	disagree	agree	disagree	disagree
Female	[55-65]	Center	10000-100000	Nodegree	Unemployed	yes	yes	Never	Always	agree	agree	agree	agree
Female	[45-54]	North-East	10000-100000	Degree	Employed	no	no	Never	Never	disagree	agree	disagree	disagree
Male	[25-34]	Center	10000-100000	Nodegree	Unemployed	yes	yes	Never	Never	disagree	disagree	disagree	disagree
Female	[45-54]	Center	<10000	Nodegree	Employed	no	yes	Never	Sometimes	disagree	agree	disagree	neutral
Female	[25-34]	North-East	<10000	Degree	Employed	no	yes	Never	Never	disagree	agree	agree	disagree
Female	[35-44]	Center	<10000	Nodegree	Employed	yes	yes	Sometimes	Sometimes	neutral	neutral	neutral	neutral
Male	[55-65]	Center	<10000	Nodegree	Employed	no	yes	Never	Never	disagree	disagree	disagree	disagree
Female	[45-54]	North-East	<10000	Degree	Unemployed	no	yes	Sometimes	Sometimes	agree	agree	disagree	agree
Male	[45-54]	Center	10000-100000	Nodegree	Employed	no	yes	Sometimes	Always	disagree	neutral	agree	disagree
Female	[25-34]	South	10000-100000	Nodegree	Employed	no	yes	Sometimes	Sometimes	disagree	disagree	disagree	disagree
Female	[45-54]	South	<10000	Nodegree	Unemployed	no	yes	Sometimes	Never	neutral	agree	agree	agree
Female	[25-34]	North-West	<10000	Degree	Employed	yes	yes	Never	Never	agree	agree	agree	agree
Female	[55-65]	North-East	<10000	Nodegree	Unemployed	no	yes	Never	Never	disagree	disagree	disagree	disagree
Female	[35-44]	Center	10000-100000	Nodegree	Employed	no	yes	Never	Never	neutral	neutral	neutral	neutral
Female	[45-54]	South	10000-100000	Nodegree	Employed	no	yes	Sometimes	Sometimes	agree	agree	agree	agree
Female	[35-44]	South	<10000	Nodegree	Unemployed	no	no	Never	Never	agree	neutral	neutral	neutral
Male	[55-65]	Center	10000-100000	Nodegree	Unemployed	yes	yes	Sometimes	Never	disagree	disagree	disagree	disagree
Male	[35-44]	North-West	<10000	Nodegree	Employed	yes	yes	Never	Never	disagree	neutral	neutral	disagree
Female	[35-44]	South	10000-100000	Nodegree	Employed	no	yes	Sometimes	Sometimes	disagree	disagree	disagree	disagree
Female	[35-44]	South	<10000	Nodegree	Employed	yes	yes	Sometimes	Never	neutral	agree	agree	agree
Male	[35-44]	South	10000-100000	Nodegree	Unemployed	no	no	Never	Sometimes	disagree	disagree	disagree	disagree
Female	[55-65]	North-West	<10000	Nodegree	Employed	no	yes	Sometimes	Sometimes	agree	disagree	neutral	disagree
Female	[45-54]	South	<10000	Nodegree	Unemployed	no	yes	Sometimes	Sometimes	agree	agree	agree	agree
Female	[55-65]	South	<10000	Nodegree	Unemployed	no	no	Sometimes	Sometimes	agree	disagree	disagree	agree
Male	[25-34]	Center	10000-100000	Nodegree	Unemployed	no	yes	Sometimes	Never	agree	agree	agree	neutral
Female	[35-44]	South	<10000	Nodegree	Unemployed	no	yes	Sometimes	Sometimes	agree	neutral	disagree	neutral
Female	[35-44]	South	10000-100000	Degree	Employed	no	yes	Never	Never	agree	agree	agree	agree
Male	[35-44]	Center	<10000	Nodegree	Employed	no	yes	Sometimes	Never	disagree	disagree	disagree	disagree
Female	[45-54]	Center	10000-100000	Nodegree	Employed	no	yes	Sometimes	Never	neutral	neutral	agree	neutral
Male	[35-44]	South	<10000	Nodegree	Unemployed	yes	yes	Sometimes	Sometimes	agree	agree	agree	agree
Male	[25-34]	North-East	10000-100000	Nodegree	Employed	no	yes	Never	Never	neutral	neutral	neutral	disagree
Female	[45-54]	North-West	<10000	Nodegree	Unemployed	no	no	Never	Never	neutral	agree	agree	disagree
Female	[45-54]	South	>100000	Nodegree	Employed	yes	yes	Never	Never	agree	agree	agree	neutral
Female	[35-44]	North-West	10000-100000	Nodegree	Unemployed	yes	yes	Sometimes	Always	neutral	disagree	disagree	neutral
Male	[25-34]	South	10000-100000	Nodegree	Unemployed	no	no	Never	Never	agree	neutral	agree	agree
Female	[35-44]	North-West	<10000	Nodegree	Employed	no	yes	Never	Never	disagree	disagree	disagree	disagree
Female	[45-54]	South	>100000	Nodegree	Employed	yes	yes	Sometimes	Sometimes	disagree	agree	agree	neutral
Female	[35-44]	North-West	10000-100000	Nodegree	Employed	no	yes	Sometimes	Never	agree	neutral	agree	agree
Male	[55-65]	North-West	<10000	Nodegree	Unemployed	no	yes	Sometimes	Sometimes	disagree	neutral	neutral	disagree
Male	[55-65]	North-West	<10000	Nodegree	Employed	yes	yes	Sometimes	Sometimes	neutral	disagree	disagree	disagree
Male	[35-44]	Center	10000-100000	Nodegree	Unemployed	yes	yes	Sometimes	Sometimes	agree	agree	agree	agree
Male	[35-44]	North-West	10000-100000	Degree	Employed	no	yes	Never	Never	disagree	disagree	agree	disagree
Male	[35-44]	South	<10000	Degree	Employed	yes	yes	Sometimes	Always	agree	agree	agree	agree
Male	[45-54]	South	10000-100000	Degree	Employed	yes	yes	Sometimes	Always	neutral	agree	neutral	disagree
Male	[55-65]	North-West	<10000	Nodegree	Employed	yes	yes	Sometimes	Sometimes	neutral	neutral	disagree	neutral
Male	[45-54]	North-West	<10000	Nodegree	Unemployed	yes	yes	Sometimes	Never	neutral	agree	disagree	disagree
Female	[45-54]	North-West	10000-100000	Nodegree	Employed	no	yes	Never	Sometimes	disagree	disagree	agree	disagree
Male	[35-44]	Center	10000-100000	Nodegree	Employed	no	yes	Always	Always	agree	agree	neutral	agree
Male	[25-34]	North-East	<10000	Degree	Employed	yes	yes	Sometimes	Sometimes	neutral	agree	agree	neutral
Female	[55-65]	North-West	<10000	Nodegree	Unemployed	no		Always	Always	neutral	neutral	agree	disagree
Male	[35-44]	North-East	<10000	Nodegree	Employed	no	no	Never	Sometimes	agree	agree	agree	neutral
Male	[25-34]	North-West	>100000	Nodegree	Employed	no	yes	Never	Never	disagree	disagree	disagree	disagree
Female	[35-44]	Center	10000-100000	Degree	Employed	no	yes	Sometimes	Never	disagree	agree	agree	agree
Female	[45-54]	Center	10000-100000	Nodegree	Employed	no	yes	Sometimes	Sometimes	agree	neutral	agree	neutral
Male	[45-54]	South	10000-100000	Degree	Employed	yes	yes	Always	Sometimes	agree	disagree	disagree	disagree
Male	[25-34]	North-East	10000-100000	Nodegree	Employed	yes	yes	Sometimes	Sometimes	neutral	agree	agree	neutral
Female	[35-44]	South	10000-100000	Nodegree	Unemployed	yes	yes	Sometimes	Sometimes	agree	agree	agree	agree
Female	[55-65]	North-West	10000-100000	Nodegree	Unemployed	no	yes	Sometimes	Sometimes	agree	neutral	neutral	agree
Female	[35-44]	South	<10000	Degree	Employed	no	yes	Sometimes	Sometimes	agree	agree	agree	agree
Male	[35-44]	South	10000-100000	Degree	Employed	yes	yes	Always	Sometimes	neutral	disagree	disagree	disagree
Female	[35-44]	Center	<10000	Degree	Employed	no	yes	Never	Never	agree	agree	agree	agree
Female	[45-54]	North-West	<10000	Nodegree	Unemployed	no	no	Never	Never	disagree	disagree	disagree	disagree
Female	[55-65]	South	10000-100000	Nodegree	Employed	yes	yes	Sometimes	Always	neutral	neutral	neutral	neutral
Male	[45-54]	South	<10000	Nodegree	Employed	yes	yes	Never	Never	neutral	disagree	disagree	disagree
Male	[35-44]	South	<10000	Nodegree	Employed	yes	yes	Sometimes	Sometimes	neutral	neutral	agree	neutral
Male	[55-65]	Center	10000-100000	Degree	Unemployed	yes	yes	Never	Never	disagree	neutral	agree	neutral
Female	[55-65]	South	<10000	Degree	Employed	yes	yes	Never	Never	disagree	disagree	disagree	disagree
Female	[45-54]	Center	>100000	Nodegree	Employed	no	yes	Sometimes	Sometimes	agree	agree	agree	agree
Female	[35-44]	South	10000-100000	Degree	Employed		yes	Never	Sometimes	neutral	agree	agree	disagree
Female	[25-34]	South	10000-100000	Nodegree	Employed	yes	yes	Sometimes	Sometimes	agree	agree	neutral	neutral
Female	[35-44]	North-West	<10000	Nodegree	Employed	no	yes	Never	Never	disagree	disagree	disagree	disagree
Female	[45-54]	North-West	<10000	Nodegree	Employed	no	yes	Sometimes	Sometimes	neutral	disagree	disagree	disagree
Male	[55-65]	North-East	10000-100000	Nodegree	Employed	yes	yes	Sometimes	Sometimes	disagree	agree	disagree	disagree
Female	[35-44]	North-East	10000-100000	Nodegree	Unemployed	yes	yes	Sometimes	Always	neutral	agree	disagree	agree
Female	[25-34]	Center	10000-100000	Nodegree	Unemployed	yes	yes	Sometimes	Always	agree	agree	agree	agree
Male	[35-44]	South	<10000	Nodegree	Employed	no	no	Always	Always	agree	agree	agree	agree
Female	[35-44]	Center	10000-100000	Nodegree	Unemployed	no	yes	Sometimes	Sometimes	disagree	agree	agree	neutral
Female	[45-54]	North-East	<10000	Nodegree	Unemployed	no	yes	Sometimes	Sometimes	agree	agree	agree	agree
Female	[45-54]	Center	10000-100000	Nodegree	Unemployed	no	no	Sometimes	Sometimes	agree	agree	agree	agree
Female	[35-44]	North-West	<10000	Degree	Employed	no	yes	Sometimes	Always	neutral	agree	agree	disagree
Female	[45-54]	Center	<10000	Nodegree	Unemployed	no	yes	Never	Never	neutral	agree	agree	neutral
Male	[55-65]	North-East	<10000	Nodegree	Employed	no	yes	Never	Sometimes	disagree	disagree	neutral	disagree
Male	[55-65]	South	<10000	Nodegree	Unemployed	no	no	Sometimes	Sometimes	agree	neutral	neutral	agree
Female	[25-34]	South	10000-100000	Nodegree	Employed	no	yes	Always	Never	neutral	agree	agree	neutral
Male	[35-44]	South	10000-100000	Degree	Employed	no	yes	Sometimes	Never	agree	neutral	agree	agree
Male	[35-44]	South	10000-100000	Nodegree	Employed	no	yes	Never	Always	disagree	neutral	disagree	disagree
Male	[55-65]	Center	<10000	Nodegree	Employed	no	yes	Always	Always	agree	agree	neutral	agree
Male	[35-44]	Center	<10000	Nodegree	Employed	yes	yes	Sometimes	Sometimes	agree	neutral	agree	agree
Male	[35-44]	Center	10000-100000	Nodegree	Unemployed	yes	yes	Sometimes	Always	neutral	disagree	agree	agree
Male	[55-65]	South	<10000	Nodegree	Unemployed	yes	yes	Never	Never	neutral	agree	agree	neutral
Female	[45-54]	South	10000-100000	Nodegree	Unemployed	no	yes	Sometimes	Sometimes	disagree	disagree	disagree	agree
Male	[25-34]	South	10000-100000	Nodegree	Unemployed	no	yes	Never	Never	agree	disagree	agree	neutral
Male	[25-34]	North-West	10000-100000	Nodegree	Unemployed	no	yes	Never	Never	neutral	disagree	disagree	neutral
Male	[35-44]	South	<10000	Degree	Unemployed	no	no	Always	Always	neutral	neutral	neutral	neutral
Female	[55-65]	South	<10000	Nodegree	Unemployed	no	yes	Never	Never	disagree	disagree	disagree	disagree
Male	[55-65]	North-East	10000-100000	Degree	Employed	no	yes	Never	Never	neutral	neutral	neutral	neutral
Female	[35-44]	South	<10000	Nodegree	Unemployed	yes	yes	Never	Sometimes	neutral	neutral	neutral	neutral
Female	[55-65]	North-West	10000-100000	Degree	Unemployed	yes	yes	Sometimes	Sometimes	agree	agree	agree	disagree
Female	[25-34]	South	10000-100000	Degree	Employed	yes	yes	Sometimes	Never	disagree	agree	agree	disagree
Female	[55-65]	South	<10000	Nodegree	Unemployed	no	yes	Never	Sometimes	agree	neutral	neutral	agree
Male	[35-44]	North-East	<10000	Nodegree	Employed	no	yes	Never	Never	agree	agree	agree	disagree
Male	[35-44]	North-East	>100000	Degree	Employed	yes	yes	Sometimes	Never	neutral	disagree	disagree	disagree
Male	[55-65]	Center	10000-100000	Nodegree	Employed	no	yes	Never	Never	disagree	disagree	neutral	disagree
Male	[35-44]	North-West	10000-100000	Nodegree	Employed	no	yes	Never	Never	agree	neutral	agree	disagree
Male	[35-44]	North-East	10000-100000	Degree	Employed	yes	yes	Sometimes	Never	disagree	disagree	disagree	disagree
Female	[35-44]	South	<10000	Nodegree	Unemployed	no	yes	Never	Never	agree	neutral	neutral	neutral
Female	[45-54]	South	<10000	Nodegree	Employed	no	yes	Sometimes	Always	agree	neutral	agree	neutral
Female	[25-34]	Center	10000-100000	Nodegree	Unemployed	yes	yes	Always	Always	agree	agree	agree	agree
Female	[25-34]	South	10000-100000	Nodegree	Unemployed	no	yes	Never	Sometimes	disagree	agree	neutral	disagree
Male	[35-44]	North-East	10000-100000	Nodegree	Employed	no	yes	Never	Never	neutral	disagree	disagree	disagree
Male	[35-44]	North-West	10000-100000	Nodegree	Employed	no	no	Never	Never	disagree	disagree	disagree	disagree
Female	[55-65]	South	>100000	Degree	Employed	yes	yes	Never	Sometimes	agree	agree	agree	agree
Male	[45-54]	South	<10000	Nodegree	Employed	no	yes	Sometimes	Always	neutral	disagree	disagree	neutral
Female	[35-44]	South	10000-100000	Nodegree	Unemployed	no	yes	Sometimes	Never	neutral	disagree	disagree	disagree
Male	[25-34]	South	10000-100000	Degree	Unemployed	yes	yes	Sometimes	Sometimes	agree	agree	neutral	neutral
Male	[35-44]	South	10000-100000	Nodegree	Employed	yes	yes	Sometimes	Always	disagree	disagree	disagree	disagree
Female	[35-44]	North-West	10000-100000	Nodegree	Employed	no	yes	Sometimes	Never	agree	disagree	disagree	disagree
Female	[55-65]	Center	10000-100000	Nodegree	Unemployed	no	no	Never	Always	disagree	disagree	disagree	agree
Male	[55-65]	North-East	<10000	Degree	Employed	yes	yes	Sometimes	Sometimes	neutral	neutral	neutral	neutral
Female	[35-44]	North-East	10000-100000	Nodegree	Employed	no	yes	Never	Sometimes	disagree	neutral	disagree	disagree
Male	[55-65]	North-East	<10000	Nodegree	Unemployed	no	no	Never	Never	agree	agree	agree	agree
Female	[35-44]	Center	<10000	Degree	Unemployed	no	yes	Always	Always	neutral	agree	agree	disagree
Male	[45-54]	South	10000-100000	Nodegree	Unemployed	no	yes	Never	Never	agree	neutral	neutral	agree
Male	[45-54]	South	10000-100000	Nodegree	Employed	no	yes	Sometimes	Sometimes	agree	disagree	disagree	agree
Male	[25-34]	Center	<10000	Degree	Unemployed	no	yes	Never	Never	agree	agree	agree	neutral
Female	[45-54]	North-West	10000-100000	Nodegree	Employed	no	yes	Sometimes	Sometimes	neutral	disagree	agree	disagree
Female	[35-44]	North-East	10000-100000	Nodegree	Employed	yes	yes	Sometimes	Sometimes	disagree	disagree	disagree	disagree
Female	[35-44]	Center	<10000	Nodegree	Employed	yes	yes	Sometimes	Sometimes	agree	agree	agree	agree
Female	[55-65]	North-East	>100000	Nodegree	Employed	yes	yes	Never	Never	agree	agree	agree	agree
Male	[45-54]	North-East	<10000	Nodegree	Employed	no	no	Never	Never	disagree	disagree	disagree	disagree
Female	[25-34]	Center	10000-100000	Degree	Employed	no	yes	Always	Always	agree	agree	agree	agree
Male	[55-65]	North-West	<10000	Nodegree	Employed	yes	yes	Sometimes	Sometimes	disagree	disagree	disagree	disagree
Female	[45-54]	Center	10000-100000	Nodegree	Employed	no	yes	Never	Never	agree	agree	agree	agree
Female	[55-65]	North-East	<10000	Nodegree	Unemployed	yes	yes	Never	Never	disagree	disagree	disagree	disagree
Male	[35-44]	Center	<10000	Nodegree	Unemployed	no	yes	Sometimes	Sometimes	agree	agree	agree	agree
Female	[45-54]	Center	<10000	Nodegree	Employed	yes	yes	Sometimes	Never	disagree	agree	disagree	disagree
Female	[55-65]	South	<10000	Nodegree	Unemployed	yes	yes	Always	Sometimes	neutral	disagree	agree	disagree
Female	[55-65]	Center	<10000	Nodegree	Unemployed	yes	yes	Always	Always	agree	agree	agree	agree
Female	[45-54]	North-East	<10000	Nodegree	Employed	no	yes	Sometimes	Sometimes	neutral	neutral	agree	neutral
Male	[35-44]	South	10000-100000	Nodegree	Employed	no	yes	Sometimes	Always	neutral	agree	agree	disagree
Female	[55-65]	Center	<10000	Nodegree	Unemployed	no	yes	Sometimes	Sometimes	disagree	agree	agree	disagree
Male	[25-34]	South	<10000	Nodegree	Unemployed	no	yes	Never	Never	disagree	disagree	disagree	disagree
Male	[25-34]	North-West	<10000	Nodegree	Employed	no	yes	Never	Never	disagree	disagree	disagree	disagree
Male	[35-44]	Center	10000-100000	Nodegree	Employed	no	yes	Never	Never	disagree	disagree	disagree	disagree
Male	[45-54]	Center	10000-100000	Nodegree	Unemployed		yes	Sometimes	Always	agree	disagree	disagree	agree
Female	[55-65]	South	>100000	Nodegree	Unemployed	yes	yes	Always	Sometimes	neutral	neutral	neutral	neutral
Male	[18-24]	North-West	<10000	Nodegree	Employed	no	yes	Sometimes	Sometimes	agree	neutral	neutral	agree
Female	[45-54]	North-West	<10000	Degree	Employed	no	yes	Sometimes	Never	disagree	neutral	agree	disagree
Male	[55-65]	North-West	<10000	Nodegree	Unemployed	yes	yes	Never	Always	disagree	disagree	neutral	disagree
Female	[25-34]	Center	>100000	Degree	Unemployed	yes	yes	Sometimes	Sometimes	agree	neutral	agree	neutral
Female	[55-65]	South	<10000	Degree	Unemployed	no	yes	Sometimes	Always	disagree	disagree	disagree	disagree
Male	[35-44]	Center	10000-100000	Degree	Employed	no	yes	Sometimes	Sometimes	agree	neutral	agree	agree
Female	[25-34]	South	<10000	Nodegree	Unemployed	no		Sometimes	Sometimes	neutral	agree	agree	agree
Female	[55-65]	North-East	10000-100000	Nodegree	Employed	no	yes	Sometimes	Never	neutral	disagree	agree	disagree
Male	[55-65]	South	10000-100000	Nodegree	Unemployed	no	yes	Sometimes	Sometimes	neutral	agree	neutral	disagree
Male	[25-34]	North-West	<10000	Nodegree	Employed	no	yes	Sometimes	Never	disagree	disagree	disagree	disagree
Female	[45-54]	North-East	10000-100000	Degree	Employed	yes	yes	Always	Sometimes	disagree	agree	agree	disagree
Male	[35-44]	North-West	<10000	Nodegree	Employed	no	yes	Sometimes	Sometimes	disagree	disagree	disagree	disagree
Female	[45-54]	North-West	10000-100000	Degree	Unemployed	no	yes	Sometimes	Sometimes	agree	neutral	neutral	agree
Male	[25-34]	North-West	>100000	Degree	Employed	yes	yes	Sometimes	Always	agree	neutral	agree	agree
Female	[35-44]	South	10000-100000	Nodegree	Employed	yes	yes	Always	Always	agree	agree	agree	agree
Female	[45-54]	North-East	<10000	Nodegree	Employed	no	yes	Always	Never	disagree	agree	agree	disagree
Male	[35-44]	North-West	<10000	Degree	Unemployed	no	yes	Never	Never	neutral	disagree	disagree	disagree
Male	[18-24]	South	<10000	Nodegree	Unemployed	yes	yes	Sometimes	Sometimes	agree	disagree	neutral	disagree
Male	[35-44]	South	10000-100000	Nodegree	Employed	no	yes	Never	Never	disagree	neutral	agree	disagree
Male	[25-34]	North-West	10000-100000	Degree	Unemployed	no	yes	Sometimes	Sometimes	disagree	agree	agree	agree
Male	[35-44]	Center	<10000	Nodegree	Employed	no	yes	Sometimes	Sometimes	neutral	agree	agree	neutral
Male	[45-54]	North-West	<10000	Nodegree	Employed	no	yes	Sometimes	Never	agree	disagree	disagree	disagree
Male	[25-34]	North-West	>100000	Degree	Employed	yes	yes	Sometimes	Never	neutral	agree	agree	disagree
Male	[55-65]	Center	<10000	Nodegree	Employed	no	no	Never	Never	agree	disagree	disagree	neutral
Female	[35-44]	South	<10000	Nodegree	Unemployed	no	no	Never	Never	agree	agree	agree	agree
Female	[55-65]	Center	10000-100000	Nodegree	Employed	no	yes	Never	Never	disagree	neutral	agree	disagree
Female	[55-65]	South	10000-100000	Nodegree	Unemployed	no	no	Always	Sometimes	neutral	agree	agree	disagree
Male	[45-54]	North-West	10000-100000	Nodegree		no	yes	Never	Never	neutral	disagree	disagree	disagree
Male	[45-54]	South	10000-100000	Nodegree	Employed	no	yes	Sometimes	Sometimes	neutral	neutral	neutral	disagree
Female	[35-44]	South	<10000	Degree	Employed	yes	yes	Sometimes	Never	neutral	agree	agree	neutral
Female	[45-54]	South	10000-100000	Nodegree	Employed	no		Always	Always	disagree	disagree	agree	disagree
Female	[35-44]	North-East	<10000	Degree	Employed	yes	yes	Sometimes	Sometimes	neutral	agree	agree	disagree
Male	[35-44]	Center	10000-100000	Nodegree	Employed	no	yes	Sometimes	Never	neutral	neutral	neutral	neutral
Male	[35-44]	North-East	>100000	Nodegree	Unemployed	no	no	Never	Never	agree	agree	agree	agree
Male	[45-54]	North-East	<10000	Nodegree	Employed	no	yes	Never	Never	disagree	disagree	disagree	disagree
Female	[35-44]	Center	10000-100000	Nodegree	Employed	no	yes	Never	Never	disagree	agree	neutral	disagree
Male	[55-65]	North-West	10000-100000	Nodegree	Employed	no	yes	Sometimes	Sometimes	disagree	agree	agree	disagree
Female	[45-54]	North-East	10000-100000	Nodegree	Employed	no	no	Sometimes	Never	agree	agree	neutral	neutral
Male	[55-65]	North-East	<10000	Nodegree	Unemployed	no	no	Sometimes	Sometimes	neutral	agree	agree	neutral
Female	[25-34]	North-East	>100000	Degree	Employed	no	yes	Never	Never	neutral	agree	disagree	disagree
Female	[35-44]	Center	10000-100000	Nodegree	Employed	no	yes	Never	Sometimes	neutral	agree	agree	agree
Female	[55-65]	North-East	>100000	Degree	Employed	yes	yes	Never	Never	agree	agree	agree	agree
Female	[35-44]	North-West	<10000	Nodegree	Unemployed	yes	yes	Sometimes	Never	agree	agree	agree	agree
Female	[45-54]	Center	10000-100000	Nodegree	Employed	no	yes	Never	Never	neutral	agree	neutral	agree
Female	[55-65]	North-West	10000-100000	Nodegree	Unemployed	no	yes	Always	Always	disagree	agree	disagree	disagree
Female	[45-54]	North-West	<10000	Nodegree	Employed	no	yes	Never	Never	neutral	agree	agree	neutral
Female	[25-34]	North-West	<10000	Nodegree	Unemployed	no	yes	Sometimes	Sometimes	disagree	neutral	neutral	disagree
Male	[45-54]	South	<10000	Degree	Unemployed	yes	yes	Always	Always	agree	agree	agree	agree
Female	[35-44]	South	10000-100000	Degree	Unemployed	no	no	Never	Never	disagree	disagree	disagree	disagree
Male	[45-54]	North-West	<10000	Nodegree	Employed	yes	yes	Sometimes	Sometimes	agree	agree	agree	disagree
Male	[45-54]	Center	10000-100000	Nodegree	Unemployed	no	yes	Always	Always	agree	agree	agree	neutral
Male	[18-24]	North-West	<10000	Nodegree	Unemployed	no	no	Never	Never	agree	neutral	neutral	neutral
Female	[35-44]	Center	<10000	Nodegree	Employed	yes	yes	Always	Always	neutral	neutral	disagree	neutral
Male	[55-65]	North-East	<10000	Nodegree	Unemployed	yes	yes	Never	Never	disagree	disagree	disagree	disagree
Female	[45-54]	North-West	<10000	Degree	Unemployed	no	no	Never	Sometimes	disagree	disagree	disagree	disagree
Female	[35-44]	South	<10000	Nodegree	Employed	yes	yes	Sometimes	Sometimes	disagree	disagree	disagree	disagree
Female	[25-34]	North-West	<10000	Nodegree	Employed	no	yes	Sometimes	Sometimes	neutral	agree	agree	disagree
Male	[35-44]	South	10000-100000	Nodegree	Unemployed	no	no	Never	Always	agree	neutral	disagree	neutral
Male	[55-65]	South	>100000	Nodegree	Employed	yes	yes	Never	Never	agree	agree	agree	agree
Male	[35-44]	Center	<10000	Nodegree	Employed	yes	yes	Sometimes	Sometimes	neutral	agree	disagree	neutral
Female	[55-65]	North-East	<10000	Nodegree	Unemployed	yes	yes	Never	Sometimes	disagree	disagree	disagree	disagree
Male	[55-65]	North-West	<10000	Nodegree	Employed	yes	yes	Sometimes	Sometimes	disagree	agree	agree	disagree
Female	[35-44]	South	>100000	Nodegree	Unemployed	yes	yes	Sometimes	Sometimes	disagree	disagree	disagree	disagree
Female	[45-54]	South	10000-100000	Nodegree	Unemployed	yes	yes	Never	Never	agree	agree	agree	neutral
Female	[35-44]	Center	>100000	Nodegree	Unemployed	no	yes	Sometimes	Sometimes	agree	agree	agree	agree
Female	[35-44]	Center	<10000	Degree	Employed	no	no	Never	Never	agree	disagree	disagree	agree
Female	[45-54]	North-East	>100000	Nodegree	Employed	yes	yes	Never	Never	agree	agree	agree	agree
Female	[35-44]	South	<10000	Nodegree	Employed	no	yes	Never	Never	disagree	disagree	disagree	agree
Male	[55-65]	South	10000-100000	Degree	Unemployed	no	no	Never	Never	disagree	disagree	disagree	disagree
Female	[35-44]	Center	10000-100000	Nodegree	Unemployed	no	yes	Never	Never	disagree	disagree	disagree	disagree
Female	[55-65]	South	10000-100000	Nodegree	Unemployed	no	yes	Never	Never	disagree	disagree	disagree	agree
Male	[55-65]	North-West	10000-100000	Nodegree	Employed	no	yes	Sometimes	Always	neutral	disagree	disagree	agree
Male	[35-44]	North-West	10000-100000	Nodegree	Employed	yes	yes	Sometimes	Never	neutral	agree	agree	agree
Male	[45-54]	South	10000-100000	Nodegree	Unemployed	no	yes	Sometimes	Always	neutral	neutral	neutral	neutral
Female	[45-54]	South	10000-100000	Degree	Employed	no	yes	Sometimes	Sometimes	neutral	agree	agree	neutral
Male	[55-65]	South	>100000	Nodegree	Employed	yes	yes	Never	Never	agree	agree	agree	agree
Female	[25-34]	North-East	<10000	Nodegree	Employed	no	no	Never	Never	disagree	disagree	disagree	disagree
Female	[45-54]	Center	<10000	Nodegree	Unemployed	yes	yes	Sometimes	Never	agree	agree	neutral	agree
Female	[55-65]	Center	10000-100000	Nodegree	Unemployed	no	yes	Sometimes	Sometimes	neutral	agree	agree	neutral
Male	[45-54]	North-East	10000-100000	Nodegree	Unemployed	yes	yes	Sometimes	Sometimes	disagree	disagree	disagree	disagree
Female	[45-54]	North-West	<10000	Degree	Employed	no	yes	Sometimes	Never	agree	disagree	disagree	disagree
Male	[35-44]	North-West	10000-100000	Nodegree	Unemployed	yes	yes	Always	Sometimes	neutral	neutral	neutral	neutral
Male	[35-44]	North-East	<10000	Nodegree	Employed	yes	yes	Never	Never	disagree	disagree	disagree	disagree
Female	[25-34]	South	<10000	Nodegree	Employed	no	yes	Never	Never	agree	disagree	disagree	agree
Male	[55-65]	South	<10000	Nodegree	Employed	no	yes	Never	Never	disagree	disagree	disagree	disagree
Male	[55-65]	North-East	>100000	Degree	Employed	yes	yes	Sometimes	Sometimes	neutral	agree	disagree	agree
Male	[45-54]	North-East	<10000	Nodegree	Employed	no	no	Never	Never	disagree	neutral	disagree	disagree
Female	[35-44]	Center	10000-100000	Nodegree	Employed	yes	yes	Sometimes	Sometimes	disagree	disagree	disagree	disagree
Female	[25-34]	North-East	10000-100000	Nodegree	Unemployed	no	yes	Sometimes	Never	agree	agree	agree	disagree
Female	[55-65]	South	<10000	Nodegree	Employed	no	yes	Sometimes	Sometimes	neutral	disagree	neutral	disagree
Female	[45-54]	South	10000-100000	Degree	Unemployed	no	no	Never	Never	neutral	neutral	disagree	disagree
Male	[55-65]	North-West	10000-100000	Nodegree	Unemployed	yes	yes	Sometimes	Always	disagree	neutral	neutral	disagree
Male	[35-44]	North-West	<10000	Degree	Employed	no	yes	Never	Never	agree	agree	agree	neutral
Male	[25-34]	North-West	<10000	Nodegree	Unemployed	no	yes	Never	Never	neutral	agree	agree	agree
Female	[55-65]	Center	>100000	Nodegree	Employed	yes	yes	Never	Never	agree	agree	agree	agree
Male	[55-65]	North-West	<10000	Nodegree	Employed			Sometimes	Sometimes	neutral	neutral	neutral	neutral
Male	[55-65]	North-East	10000-100000	Nodegree	Unemployed	no	yes	Sometimes	Always	disagree	neutral	disagree	disagree
Female	[45-54]	South	<10000	Nodegree	Unemployed	no	yes	Sometimes	Sometimes	neutral	agree	disagree	disagree
Male	[55-65]	South	<10000	Degree	Unemployed	no	yes	Sometimes	Never	neutral	neutral	disagree	disagree
Female	[25-34]	North-East	>100000	Degree	Employed	yes	yes	Sometimes	Sometimes	neutral	neutral	neutral	neutral
Female	[45-54]	South	<10000	Nodegree	Unemployed	no	yes	Sometimes	Always	neutral	agree	agree	disagree
Male	[45-54]	North-East	10000-100000	Nodegree	Employed	no	yes	Sometimes	Never	agree	agree	agree	agree
Male	[18-24]	Center	10000-100000	Degree	Unemployed	yes	yes	Always	Sometimes	neutral	agree	agree	disagree
Female	[45-54]	South	<10000	Degree	Employed	no	yes	Sometimes	Sometimes	agree	neutral	agree	disagree
Male	[45-54]	South	10000-100000	Degree	Employed	yes	yes	Sometimes	Never	agree	neutral	agree	agree
Female	[35-44]	North-West	<10000	Nodegree	Employed	no	yes	Never	Never	disagree	agree	agree	disagree
Male	[45-54]	North-West	10000-100000	Nodegree	Unemployed	no	yes	Never	Always	agree	agree	agree	agree
Female	[55-65]	South	>100000	Degree	Employed	yes	yes	Never	Never	agree	agree	agree	agree
Female	[45-54]	South	<10000	Nodegree	Unemployed	yes	yes	Always	Always	agree	agree	agree	neutral
Male	[45-54]	North-West	<10000	Nodegree	Employed	no	yes	Sometimes	Sometimes	neutral	agree	agree	disagree
Female	[45-54]	South	<10000	Nodegree	Employed	yes	yes	Sometimes	Never	agree	disagree	agree	agree
Female	[55-65]	South	10000-100000	Nodegree	Unemployed	yes	yes	Sometimes	Sometimes	agree	agree	neutral	agree
Male	[35-44]	Center	10000-100000	Nodegree	Unemployed	no	yes	Never	Never	agree	agree	agree	agree
Male	[35-44]	North-West	10000-100000	Nodegree	Employed	no	yes	Sometimes	Sometimes	neutral	agree	agree	disagree
Female	[35-44]	South	<10000	Nodegree	Unemployed	no	yes	Never	Never	neutral	agree	agree	disagree
Female	[55-65]	Center	>100000	Degree	Employed	yes	yes	Never	Never	agree	agree	agree	agree
Female	[45-54]	North-West	<10000	Nodegree	Employed	no	yes	Sometimes	Always	agree	disagree	disagree	disagree
Male	[45-54]	North-East	10000-100000	Nodegree	Employed	yes	yes	Sometimes	Sometimes	agree	agree	neutral	agree
Male	[35-44]	Center	10000-100000	Nodegree	Employed	no	yes	Never	Never	neutral	disagree	disagree	disagree
Male	[35-44]	South	<10000	Degree	Employed	yes	yes	Never	Never	neutral	neutral	agree	neutral
Female	[55-65]	South	10000-100000	Degree	Employed	yes	no	Always	Always	disagree	agree	neutral	neutral
Female	[45-54]	South	<10000	Degree	Unemployed	no	yes	Never	Never	agree	agree	agree	agree
Male	[25-34]	South	10000-100000	Degree	Unemployed	no	yes	Sometimes	Never	disagree	disagree	disagree	disagree
Female	[45-54]	South	<10000	Degree	Employed	no	no	Sometimes	Never	neutral	agree	agree	disagree
Female	[45-54]	North-West	<10000	Nodegree	Employed	no	yes	Sometimes	Never	neutral	neutral	neutral	disagree
Male	[45-54]	South	<10000	Nodegree	Employed	no	yes	Never	Never	agree	disagree	disagree	disagree
Female	[45-54]	South	<10000	Nodegree	Employed	no	yes	Never	Always	agree	disagree	agree	neutral
Male	[55-65]	North-East	<10000	Nodegree	Unemployed	no	yes	Sometimes	Sometimes	agree	agree	agree	agree
Female	[45-54]	North-East	10000-100000	Nodegree	Unemployed	no	yes	Sometimes	Never	neutral	agree	agree	disagree
Female	[25-34]	South	<10000	Nodegree	Unemployed	no	no	Never	Sometimes	neutral	agree	agree	agree
Male	[45-54]	North-East	<10000	Nodegree	Employed	no	yes	Never	Never	agree	neutral	agree	disagree
Male	[55-65]	South	<10000	Nodegree	Employed	yes	yes	Sometimes	Sometimes	agree	neutral	disagree	disagree
Male	[55-65]	North-East	10000-100000	Nodegree	Unemployed	no	yes	Never	Never	agree	disagree	disagree	disagree
Male	[18-24]	North-East	10000-100000	Nodegree	Unemployed	yes	yes	Never	Never	neutral	agree	disagree	disagree
Female	[45-54]	North-East	<10000	Nodegree	Unemployed	no	yes	Always	Sometimes	agree	agree	neutral	agree
Female	[45-54]	South	<10000	Nodegree	Unemployed	no	no	Never	Never	neutral	neutral	neutral	neutral
Male	[45-54]	North-West	<10000	Nodegree	Employed	no	yes	Never	Never	agree	agree	disagree	agree
Female	[55-65]	North-East	10000-100000	Nodegree	Unemployed	no	yes	Sometimes	Never	agree	neutral	neutral	agree
Female	[35-44]	North-West	10000-100000	Nodegree	Unemployed	no	no	Never	Never	neutral	neutral	neutral	neutral
Male	[18-24]	South	10000-100000	Nodegree	Unemployed	no	yes	Never	Sometimes	agree	agree	agree	agree
Male	[55-65]	North-East	10000-100000	Nodegree	Employed	no	yes	Never	Sometimes	neutral	agree	agree	disagree
Male	[35-44]	North-West	<10000	Nodegree	Employed	no	yes	Sometimes	Sometimes	neutral	neutral	agree	disagree
Female	[55-65]	North-East	10000-100000	Nodegree	Employed	no	yes	Always	Always	neutral	neutral	neutral	neutral
Male	[25-34]	Center	<10000	Nodegree	Employed	no	yes	Sometimes	Sometimes	disagree	agree	agree	disagree
Male	[35-44]	North-West	<10000	Nodegree	Employed	no	yes	Never	Never	disagree	neutral	neutral	disagree
Male	[35-44]	North-East	<10000	Degree	Employed	yes	yes	Sometimes	Sometimes	neutral	neutral	neutral	neutral
Male	[35-44]	North-West	<10000	Nodegree	Employed	no	yes	Never	Never	neutral	agree	agree	disagree
Female	[45-54]	South	10000-100000	Nodegree	Unemployed	no	yes	Sometimes	Sometimes	neutral	disagree	agree	agree
Male	[45-54]	North-West	10000-100000	Degree	Employed	no	yes	Sometimes	Sometimes	neutral	neutral	neutral	neutral
Female	[45-54]	North-East	<10000	Nodegree	Unemployed	no	yes	Never	Sometimes	agree	disagree	disagree	disagree
Female	[25-34]	Center	<10000	Degree	Unemployed	no	no	Never	Never	disagree	neutral	agree	neutral
Male	[55-65]	North-East	>100000	Nodegree	Employed	no	yes	Never	Never	agree	agree	agree	agree
Female	[25-34]	North-West	>100000	Nodegree	Employed	no	yes	Sometimes	Sometimes	disagree	agree	agree	disagree
Female	[45-54]	North-East	10000-100000	Degree	Employed	no	yes	Sometimes	Sometimes	disagree	disagree	disagree	disagree
Female	[55-65]	South	<10000	Nodegree	Employed	yes	yes	Never	Sometimes	disagree	disagree	disagree	disagree
Female	[55-65]	North-East	10000-100000	Nodegree	Employed	no	yes	Sometimes	Never	agree	agree	agree	disagree
Female	[45-54]	Center	>100000	Degree	Unemployed	no	yes	Sometimes	Sometimes	neutral	agree	neutral	neutral
Female	[55-65]	South	>100000	Nodegree	Employed	yes	yes	Sometimes	Sometimes	neutral	neutral	neutral	neutral
Female	[45-54]	North-West	>100000	Nodegree	Employed	no	no	Always	Always	agree	agree	agree	neutral
Female	[35-44]	North-West	<10000	Nodegree	Employed	no	yes	Sometimes	Never	agree	agree	agree	agree
Male	[45-54]	South	10000-100000	Degree	Employed	yes	yes	Sometimes	Sometimes	disagree	disagree	disagree	disagree
Male	[35-44]	South	<10000	Nodegree	Employed	no	yes	Never	Never	agree	agree	agree	agree
Female	[25-34]	North-West	10000-100000	Nodegree	Employed	no	yes	Never	Never	disagree	disagree	disagree	disagree
Male	[55-65]	South	10000-100000	Nodegree	Employed	yes	yes	Sometimes	Sometimes	disagree	agree	agree	disagree
Male	[35-44]	North-West	10000-100000	Nodegree	Employed	no	yes	Never	Never	disagree	neutral	neutral	disagree
Female	[25-34]	North-West	10000-100000	Nodegree	Unemployed	yes	yes	Always	Always	agree	neutral	agree	agree
Male	[25-34]	North-West	>100000	Nodegree	Employed	no	yes	Never	Never	neutral	neutral	disagree	disagree
Male	[45-54]	Center	>100000	Nodegree	Employed	no	yes	Sometimes	Sometimes	disagree	disagree	neutral	disagree
Female	[55-65]	South	>100000	Nodegree	Unemployed	yes	no	Sometimes	Sometimes	agree	agree	agree	agree
Male	[55-65]	North-East	10000-100000	Nodegree	Employed	no	yes	Never	Never	disagree	neutral	neutral	disagree
Female	[55-65]	Center	10000-100000	Nodegree	Unemployed	yes	yes	Sometimes	Always	disagree	agree	agree	neutral
Male	[55-65]	South	>100000	Nodegree	Employed	yes	yes	Never	Sometimes	disagree	neutral	disagree	disagree
Female	[55-65]	North-West	10000-100000	Nodegree	Employed	no	no	Never	Never	disagree	agree	disagree	disagree
Female	[45-54]	North-West	10000-100000	Nodegree	Unemployed	no	yes	Sometimes	Sometimes	agree	agree	agree	agree
Male	[35-44]	North-East	>100000	Nodegree	Employed	no	yes	Always	Always	neutral	agree	neutral	neutral
Female	[55-65]	South	10000-100000	Nodegree	Unemployed	yes	yes	Never	Sometimes	disagree	agree	neutral	neutral
Male	[45-54]	Center	10000-100000	Nodegree	Employed	no	yes	Never	Never	disagree	disagree	disagree	disagree
Female	[45-54]	South	>100000	Nodegree	Unemployed	yes	yes	Sometimes	Sometimes	disagree	neutral	neutral	neutral
Female	[55-65]	Center	10000-100000	Nodegree	Unemployed	no	yes	Never	Never	agree	agree	neutral	agree
Male	[35-44]	North-East	10000-100000	Degree	Employed	no	no	Always	Always	agree	agree	agree	disagree
Male	[45-54]	North-East	>100000	Nodegree	Employed	yes	yes	Sometimes	Sometimes	neutral	neutral	disagree	disagree
Female	[35-44]	North-East	>100000	Nodegree	Unemployed	no	yes	Sometimes	Sometimes	agree	agree	agree	agree
Female	[25-34]	North-West	10000-100000	Degree	Employed	no	yes	Never	Never	disagree	disagree	neutral	disagree
Male	[45-54]	Center	>100000	Nodegree	Employed	yes	yes	Sometimes	Sometimes	agree	agree	agree	agree
Male	[55-65]	South	>100000	Nodegree	Unemployed	no	yes	Never	Never	agree	agree	agree	agree
Male	[45-54]	Center	10000-100000	Nodegree	Employed	no	yes	Sometimes	Never	neutral	neutral	disagree	disagree
Male	[55-65]	South	10000-100000	Nodegree	Employed	no	no	Always	Always	neutral	agree	agree	disagree
Male	[25-34]	North-East	10000-100000	Nodegree	Employed	no	yes	Sometimes	Sometimes	agree	agree	disagree	agree
Male	[45-54]	North-West	10000-100000	Nodegree	Employed	no	yes	Never	Sometimes	agree	agree	agree	agree
Female	[45-54]	North-West	<10000	Degree	Employed	no	yes	Never	Never	neutral	agree	disagree	disagree
Male	[45-54]	North-West	10000-100000	Nodegree	Employed	no	yes	Sometimes	Sometimes	neutral	agree	neutral	disagree
Male	[45-54]	Center	10000-100000	Nodegree	Employed	yes	yes	Sometimes	Always	agree	neutral	agree	disagree
Female	[55-65]	South	10000-100000	Nodegree	Employed	yes	yes	Sometimes	Always	agree	agree	agree	agree
Male	[45-54]	North-West	>100000	Degree	Employed	yes	yes	Always	Sometimes	agree	agree	agree	agree
Male	[45-54]	North-West	10000-100000	Nodegree	Employed	no	yes	Never	Sometimes	neutral	agree	neutral	agree
Male	[55-65]	North-West	10000-100000	Nodegree	Employed	yes	yes	Sometimes	Sometimes	neutral	agree	neutral	agree
Male	[55-65]	South	>100000	Nodegree	Employed	no	yes	Never	Never	agree	agree	agree	agree
Female	[25-34]	North-East	<10000	Nodegree	Employed	no	yes	Sometimes	Sometimes	disagree	agree	agree	disagree
Male	[45-54]	Center	10000-100000	Degree	Employed	no	yes	Always	Always	agree	agree	agree	agree
Male	[55-65]	Center	>100000	Nodegree	Employed	no	yes	Sometimes	Never	disagree	disagree	disagree	disagree
Male	[35-44]	North-West	10000-100000	Nodegree	Employed	yes	yes	Never	Never	agree	agree	agree	neutral
Female	[35-44]	North-East	<10000	Nodegree	Employed	no	yes	Sometimes	Always	agree	disagree	disagree	disagree
Male	[18-24]	Center	10000-100000	Nodegree	Employed	no	yes	Never	Sometimes	agree	agree	agree	agree
Female	[25-34]	North-East	>100000	Nodegree	Unemployed	no	yes	Always	Always	agree	agree	agree	agree
Male	[55-65]	South	>100000	Nodegree	Employed	no	yes	Never	Never	disagree	agree	neutral	disagree
Female	[45-54]	South	10000-100000	Nodegree	Employed	no	yes	Sometimes	Never	agree	disagree	disagree	agree
Male	[35-44]	North-West	10000-100000	Nodegree	Employed	no	yes	Never	Sometimes	disagree	disagree	disagree	disagree
Female	[45-54]	South	<10000	Nodegree	Employed	no	yes	Sometimes	Never	disagree	disagree	disagree	disagree
Male	[25-34]	South	10000-100000	Nodegree	Employed	no	yes	Never	Never	agree	disagree	disagree	neutral
Male	[45-54]	Center	10000-100000	Nodegree	Employed	no	yes	Sometimes	Sometimes	disagree	disagree	disagree	disagree
Male	[55-65]	North-East	10000-100000	Nodegree	Unemployed	yes	yes	Always	Sometimes	agree	agree	agree	agree
Male	[25-34]	North-East	10000-100000	Nodegree	Employed	no	yes	Never	Never	disagree	disagree	neutral	disagree
Female	[45-54]	South	10000-100000	Nodegree	Unemployed	no	yes	Never	Sometimes	agree	agree	neutral	disagree
Female	[55-65]	North-West	10000-100000	Nodegree	Employed	no	no	Sometimes	Never	neutral	disagree	disagree	disagree
Male	[55-65]	South	>100000	Degree	Employed	yes	yes	Never	Never	agree	agree	agree	agree
Male	[55-65]	Center	10000-100000	Nodegree	Employed	no	yes	Never	Never	agree	agree	neutral	disagree
Male	[45-54]	Center	10000-100000	Nodegree	Employed	no	no	Never	Never	neutral	neutral	disagree	disagree
Male	[35-44]	North-West	<10000	Nodegree	Employed	no	yes	Never	Never	disagree	disagree	disagree	disagree
Male	[25-34]	North-East	10000-100000	Nodegree	Employed	no	yes	Never	Never	neutral	agree	neutral	disagree
Female	[45-54]	South	>100000	Nodegree	Unemployed	yes	yes	Sometimes	Never	neutral	neutral	agree	disagree
Male	[55-65]	North-West	10000-100000	Nodegree	Employed	yes	yes	Sometimes	Sometimes	neutral	agree	agree	disagree
Male	[25-34]	South	>100000	Nodegree	Employed	no	yes	Never	Sometimes	neutral	disagree	agree	disagree
Male	[45-54]	North-West	10000-100000	Nodegree	Employed	no	yes	Never	Never	disagree	disagree	disagree	disagree
Male	[55-65]	North-East	<10000	Nodegree	Employed	no	yes	Sometimes	Sometimes	disagree	agree	disagree	disagree
Male	[45-54]	North-West	10000-100000	Nodegree	Employed	no	yes	Sometimes	Never	agree	disagree	agree	disagree
Male	[55-65]	South	10000-100000	Nodegree	Unemployed	yes	yes	Sometimes	Sometimes	agree	agree	agree	agree
Female	[55-65]	South	10000-100000	Nodegree	Unemployed	no	yes	Sometimes	Sometimes	neutral	agree	agree	neutral
Male	[35-44]	North-East	>100000	Nodegree	Employed	no	no	Never	Never	agree	agree	agree	agree
Female	[25-34]	South	<10000	Nodegree	Unemployed	no	yes	Never	Sometimes	agree	neutral	agree	neutral
Male	[45-54]	North-East	>100000	Nodegree	Unemployed	no	yes	Never	Never	neutral	neutral	neutral	disagree
Male	[55-65]	North-West	>100000	Nodegree	Employed	no	yes	Sometimes	Sometimes	disagree	neutral	agree	disagree
Female	[45-54]	South	10000-100000	Nodegree	Employed	no	yes	Never	Never	disagree	disagree	disagree	disagree
Female	[45-54]	Center	>100000	Nodegree	Unemployed	no	yes	Always	Always	disagree	agree	agree	disagree
Male	[45-54]	South	10000-100000	Nodegree	Unemployed	no	yes	Always	Always	agree	disagree	disagree	agree
Female	[45-54]	Center	10000-100000	Nodegree	Employed	no	yes	Sometimes	Sometimes	agree	agree	disagree	agree
Male	[25-34]	North-East	>100000	Nodegree	Employed	yes	yes	Always	Sometimes	agree	disagree	disagree	disagree
Male	[55-65]	North-West	10000-100000	Nodegree	Employed	no	yes	Never	Never	neutral	neutral	disagree	neutral
Male	[55-65]	Center	>100000	Nodegree	Employed	yes	yes	Sometimes	Sometimes	neutral	neutral	neutral	neutral
Female	[45-54]	North-West	10000-100000	Nodegree	Employed	yes	yes	Always	Always	neutral	agree	agree	disagree
Male	[45-54]	Center	>100000	Nodegree	Employed	no	yes	Never	Never	disagree	disagree	disagree	disagree
Female	[55-65]	North-West	10000-100000	Degree	Employed	no	yes	Never	Never	neutral	neutral	neutral	neutral
Male	[35-44]	North-West	>100000	Nodegree	Employed	no	yes	Sometimes	Sometimes	agree	agree	neutral	agree
Female	[55-65]	Center	10000-100000	Degree	Employed	no	yes	Never	Never	agree	agree	agree	neutral
Male	[45-54]	North-East	<10000	Nodegree	Employed	no	yes	Never	Never	neutral	agree	disagree	disagree
Female	[45-54]	Center	>100000	Nodegree	Employed	yes	yes	Sometimes	Sometimes	agree	agree	agree	agree
Male	[35-44]	North-East	>100000	Nodegree	Employed		yes	Sometimes	Never	agree	agree	agree	agree
Female	[55-65]	North-East	<10000	Nodegree	Unemployed	no	yes	Sometimes	Always	agree	neutral	neutral	neutral
Female	[35-44]	South	>100000	Nodegree	Employed	yes	yes	Sometimes	Never	disagree	agree	neutral	disagree
Male	[45-54]	South	>100000	Nodegree	Unemployed	no	yes	Sometimes	Sometimes	agree	agree	agree	agree
Female	[25-34]	North-West	>100000	Nodegree	Employed	no	yes	Sometimes	Sometimes	disagree	disagree	disagree	agree
Male	[18-24]	North-West	10000-100000	Nodegree	Employed	yes	yes	Sometimes	Sometimes	agree	neutral	agree	agree
Female	[55-65]	North-West	>100000	Nodegree	Unemployed	yes	yes	Never	Never	disagree	disagree	disagree	disagree
Male	[55-65]	Center	>100000	Nodegree	Employed	no	yes	Sometimes	Always	disagree	disagree	disagree	disagree
Male	[18-24]	North-East	>100000	Degree	Employed	no	yes	Never	Sometimes	neutral	agree	neutral	neutral
Female	[35-44]	North-West	>100000	Degree	Employed	yes	yes	Sometimes	Sometimes	agree	agree	agree	agree
Female	[35-44]	North-East	<10000	Nodegree	Unemployed	no	yes	Sometimes	Sometimes	neutral	neutral	agree	disagree
Male	[45-54]	North-East	>100000	Nodegree	Employed	no	yes	Sometimes	Never	agree	agree	agree	disagree
Male	[45-54]	Center	>100000	Nodegree	Employed	no	yes	Sometimes	Never	disagree	agree	neutral	neutral
Female	[25-34]	North-East	10000-100000	Nodegree	Employed	no	yes	Sometimes	Always	neutral	disagree	neutral	disagree
Female	[45-54]	Center	10000-100000	Nodegree	Employed	no	yes	Sometimes	Sometimes	neutral	agree	neutral	agree
Female	[35-44]	North-East	>100000	Nodegree	Unemployed	no	yes	Never	Never	neutral	disagree	disagree	agree
Female	[35-44]	North-East	10000-100000	Degree	Unemployed	no	yes	Sometimes	Never	disagree	agree	agree	disagree
Male	[55-65]	North-East	<10000	Nodegree	Unemployed	no	no	Sometimes	Never	disagree	disagree	disagree	disagree
Male	[55-65]	South	10000-100000	Nodegree	Employed	yes	yes	Never	Sometimes	agree	disagree	agree	agree
Female	[35-44]	South	10000-100000	Nodegree	Employed	yes	yes	Sometimes	Sometimes	agree	agree	agree	agree
Male	[18-24]	South	>100000	Nodegree	Employed	no	yes	Never	Sometimes	neutral	disagree	disagree	agree
Male	[35-44]	North-West	10000-100000	Nodegree	Employed		yes	Never	Sometimes	disagree	neutral	disagree	disagree
Male	[45-54]	South	10000-100000	Nodegree	Employed	no	yes	Never	Always	agree	agree	agree	agree
Female	[45-54]	South	10000-100000	Nodegree	Employed	no	no	Never	Sometimes	disagree	agree	agree	disagree
Male	[45-54]	South	10000-100000	Nodegree	Employed	yes	yes	Never	Never	neutral	neutral	neutral	neutral
Male	[45-54]	North-West	>100000	Nodegree	Employed	no	yes	Never	Never	disagree	disagree	disagree	disagree
Male	[55-65]	South	>100000	Degree	Employed	yes	yes	Sometimes	Sometimes	neutral	neutral	neutral	neutral
Male	[55-65]	North-East	<10000	Nodegree	Employed	yes	yes	Sometimes	Never	disagree	disagree	disagree	disagree
Male	[45-54]	North-West	10000-100000	Nodegree	Unemployed	no	yes	Sometimes	Never	disagree	disagree	disagree	disagree
Male	[55-65]	Center	10000-100000	Nodegree	Unemployed	yes	yes	Never	Never	disagree	disagree	disagree	disagree
Female	[55-65]	North-West	10000-100000	Nodegree	Unemployed	no	yes	Sometimes	Sometimes	agree	agree	agree	agree
Female	[35-44]	North-West	<10000	Degree	Employed	yes	yes	Always	Always	agree	agree	agree	agree
Female	[25-34]	North-East	10000-100000	Nodegree	Unemployed	no	yes	Never	Never	neutral	agree	agree	neutral
Male	[55-65]	North-West	>100000	Degree	Unemployed	yes	yes	Sometimes	Never	agree	neutral	agree	agree
Female	[45-54]	North-East	10000-100000	Nodegree	Unemployed	no	yes	Sometimes	Sometimes	neutral	agree	agree	disagree
Male	[45-54]	North-East	>100000	Nodegree	Employed	no	yes	Never	Sometimes	disagree	neutral	neutral	disagree
Male	[55-65]	North-East	10000-100000	Degree	Unemployed	yes	yes	Sometimes	Never	neutral	disagree	neutral	disagree
Female	[55-65]	South	10000-100000	Nodegree	Unemployed	no	yes	Sometimes	Always	agree	neutral	agree	agree
Male	[55-65]	Center	10000-100000	Nodegree	Unemployed	yes	yes	Sometimes	Always	agree	neutral	disagree	agree
Male	[35-44]	North-West	<10000	Degree	Employed	no	yes	Never	Never	disagree	disagree	disagree	disagree
Female	[45-54]	Center	>100000	Nodegree	Employed	no	yes	Never	Never	disagree	disagree	disagree	disagree
Male	[35-44]	South	10000-100000	Nodegree	Employed	no	yes	Sometimes	Sometimes	neutral	neutral	agree	disagree
Male	[45-54]	North-West	10000-100000	Nodegree	Employed	no	yes	Sometimes	Never	disagree	neutral	neutral	disagree
Female	[45-54]	North-East	>100000	Nodegree	Employed	no	no	Never	Never	disagree	disagree	neutral	disagree
Male	[35-44]	North-West	<10000	Nodegree	Employed	no	yes	Sometimes	Sometimes	neutral	neutral	neutral	neutral
Female	[55-65]	South	<10000	Nodegree	Unemployed	yes	no	Always	Always	agree	agree	agree	agree
Female	[45-54]	North-West	10000-100000	Nodegree	Unemployed	no	yes	Never	Never	neutral	neutral	disagree	neutral
Female	[35-44]	North-West	>100000	Nodegree	Employed	no	yes	Sometimes	Never	disagree	agree	neutral	disagree
Female	[55-65]	North-West	<10000	Nodegree	Employed	no	yes	Sometimes	Always	agree	agree	agree	agree
Male	[35-44]	South	<10000	Degree	Employed	no	yes	Sometimes	Never	agree	neutral	neutral	disagree
Female	[55-65]	North-East	10000-100000	Nodegree	Unemployed	no	yes	Sometimes	Sometimes	neutral	neutral	disagree	disagree
Female	[35-44]	North-West	10000-100000	Nodegree	Employed	no	yes	Sometimes	Sometimes	agree	agree	agree	neutral
Female	[45-54]	South	<10000	Nodegree	Unemployed	no	yes	Sometimes	Never	disagree	agree	agree	neutral
Female	[55-65]	Center	<10000	Nodegree	Unemployed	yes	yes	Sometimes	Sometimes	disagree	neutral	disagree	disagree
Female	[55-65]	North-West	10000-100000	Nodegree	Employed	no	yes	Sometimes	Sometimes	agree	disagree	disagree	agree
Male	[55-65]	North-East	10000-100000	Nodegree	Unemployed	no	yes	Always	Always	agree	agree	agree	neutral
Female	[35-44]	North-West	10000-100000	Nodegree	Unemployed	no	yes	Never	Sometimes	neutral	disagree	agree	neutral
Male	[35-44]	North-East	10000-100000	Degree	Employed	no	yes	Sometimes	Sometimes	agree	neutral	disagree	disagree
Female	[45-54]	South	10000-100000	Nodegree	Unemployed	yes	yes	Sometimes	Always	disagree	agree	agree	disagree
Male	[25-34]	South	<10000	Degree	Unemployed	no	yes	Never	Never	neutral	agree	neutral	agree
Male	[55-65]	North-West	<10000	Nodegree	Unemployed	yes	yes	Sometimes	Sometimes	agree	neutral	disagree	disagree
Male	[45-54]	North-East	<10000	Nodegree	Unemployed	no	no	Never	Never	agree	agree	agree	agree
Male	[45-54]	North-West	10000-100000	Nodegree		no	yes	Sometimes	Sometimes	disagree	agree	agree	disagree
Male	[45-54]	North-East	<10000	Nodegree	Employed	yes	yes	Always	Sometimes	agree	agree	agree	neutral
Female	[55-65]	North-West	10000-100000	Nodegree	Unemployed	no	yes	Sometimes	Always	neutral	neutral	agree	disagree
Female	[25-34]	North-West	<10000	Nodegree	Employed	no	yes	Always	Never	neutral	disagree	neutral	disagree
Female	[35-44]	South	10000-100000	Nodegree	Unemployed	no	yes	Never	Never	agree	agree	agree	agree
Female	[45-54]	North-East	10000-100000	Nodegree	Employed	no	no	Never	Never	neutral	agree	agree	disagree
Male	[45-54]	North-West	10000-100000	Nodegree	Employed	yes	yes	Sometimes	Sometimes	disagree	disagree	disagree	disagree
Female	[55-65]	Center	10000-100000	Nodegree	Unemployed	no	yes	Sometimes	Never	disagree	agree	agree	disagree
Male	[18-24]	North-West	>100000	Nodegree	Unemployed	no	no	Never	Never	disagree	disagree	disagree	disagree
Male	[45-54]	North-East	10000-100000	Nodegree	Employed	no	no	Never	Never	agree	agree	disagree	agree
Male	[45-54]	North-East	10000-100000	Nodegree	Unemployed	no	yes	Never	Sometimes	neutral	agree	agree	agree
Male	[25-34]	Center	>100000	Nodegree	Employed	no	yes	Sometimes	Sometimes	disagree	agree	agree	disagree
Female	[55-65]	South	10000-100000	Nodegree	Employed	yes	yes	Always	Sometimes	neutral	agree	neutral	neutral
Female	[45-54]	North-West	10000-100000	Nodegree	Unemployed	no	yes	Always	Sometimes	disagree	disagree	neutral	disagree
Male	[45-54]	South	10000-100000	Nodegree	Employed	no	yes	Never	Never	neutral	neutral	neutral	neutral
Male	[45-54]	South	10000-100000	Nodegree	Employed	no	yes	Never	Sometimes	agree	agree	agree	agree
Male	[45-54]	North-East	10000-100000	Nodegree		yes	yes	Always	Sometimes	neutral	agree	agree	agree
Male	[55-65]	North-East	10000-100000	Nodegree	Employed	no	yes	Never	Never	agree	disagree	disagree	agree
Female	[45-54]	North-West	10000-100000	Nodegree	Employed	yes	yes	Sometimes	Sometimes	neutral	neutral	neutral	agree
Male	[55-65]	North-East	10000-100000	Nodegree	Employed	no	yes	Never	Never	disagree	disagree	disagree	disagree
Male	[45-54]	North-East	<10000	Nodegree	Employed	no	yes	Sometimes	Never	disagree	disagree	disagree	disagree
Male	[55-65]	South	<10000	Nodegree	Unemployed	no	no	Never	Always	agree	neutral	agree	disagree
Female	[55-65]	Center	>100000	Nodegree	Unemployed	no	no	Never	Never	disagree	disagree	disagree	disagree
Male	[35-44]	North-West	<10000	Nodegree	Unemployed	no	yes	Sometimes	Sometimes	agree	agree	agree	agree
Male	[18-24]	North-East	10000-100000	Degree	Employed	no	no	Never	Never	agree	neutral	neutral	neutral
Male	[55-65]	South	10000-100000	Nodegree	Employed	yes	yes	Sometimes	Always	neutral	disagree	disagree	agree
Female	[35-44]	South	10000-100000	Nodegree	Unemployed	no	yes	Sometimes	Sometimes	agree	agree	agree	agree
Male	[25-34]	North-East	>100000	Nodegree	Employed	no	yes	Never	Sometimes	disagree	agree	agree	neutral
Male	[25-34]	South	>100000	Nodegree	Employed	yes	yes	Always	Sometimes	agree	agree	agree	agree
Male	[45-54]	North-East	<10000	Nodegree	Employed	no	yes	Never	Never	neutral	agree	agree	agree
Female	[55-65]	South	<10000	Nodegree	Unemployed	yes	yes	Sometimes	Sometimes	agree	agree	neutral	disagree
Male	[45-54]	Center	10000-100000	Nodegree	Employed	no	yes	Sometimes	Sometimes	disagree	agree	disagree	disagree
Male	[45-54]	North-West	10000-100000	Nodegree	Employed	no	yes	Sometimes	Sometimes	disagree	disagree	disagree	disagree
Male	[55-65]	South	10000-100000	Nodegree	Unemployed	no	yes	Sometimes	Sometimes	agree	agree	agree	agree
Female	[35-44]	South	10000-100000	Nodegree	Unemployed	no	yes	Never	Never	disagree	disagree	disagree	disagree
Female	[35-44]	North-West	<10000	Nodegree	Employed	no	yes	Sometimes	Never	agree	agree	agree	agree
Male	[45-54]	North-West	10000-100000	Nodegree	Employed	no	yes	Never	Never	disagree	disagree	disagree	disagree
Male	[55-65]	South	10000-100000	Nodegree	Employed		no	Never	Never	disagree	disagree	disagree	agree
Male	[45-54]	South	10000-100000	Nodegree	Employed	no	yes	Sometimes	Sometimes	agree	agree	agree	agree
Female	[45-54]	North-East	>100000	Nodegree	Employed	yes	yes	Always	Always	disagree	disagree	disagree	disagree
Female	[25-34]	South	10000-100000	Nodegree	Employed	no	yes	Never	Never	agree	agree	agree	neutral
Female	[55-65]	North-West	10000-100000	Nodegree	Employed	no	yes	Sometimes	Sometimes	agree	agree	neutral	disagree
Male	[35-44]	North-West	10000-100000	Nodegree	Employed	no	yes	Never	Never	disagree	disagree	disagree	disagree
Female	[25-34]	North-West	10000-100000	Nodegree	Employed	yes	yes	Sometimes	Sometimes	agree	neutral	neutral	neutral
Male	[55-65]	South	10000-100000	Nodegree	Employed	no	yes	Never	Never	neutral	disagree	neutral	disagree
Female	[45-54]	Center	<10000	Degree	Unemployed	no	no	Never	Never	agree	agree	agree	neutral
Male	[55-65]	North-West	>100000	Nodegree	Employed	yes	yes	Sometimes	Sometimes	disagree	disagree	disagree	disagree
Female	[35-44]	South	10000-100000	Nodegree	Employed	no	yes	Never	Never	disagree	agree	agree	disagree
Male	[45-54]	South	10000-100000	Nodegree	Employed	no	yes	Sometimes	Never	neutral	neutral	agree	disagree
Female	[45-54]	South	10000-100000	Nodegree	Employed	no	yes	Sometimes	Always	disagree	disagree	disagree	disagree
Male	[45-54]	North-East	<10000	Nodegree	Employed	no	yes	Sometimes	Sometimes	disagree	disagree	disagree	disagree
Male	[55-65]	North-East	10000-100000	Nodegree	Employed	yes	yes	Sometimes	Never	disagree	disagree	disagree	disagree
Female	[45-54]	Center	10000-100000	Nodegree	Employed	yes	yes	Sometimes	Sometimes	agree	agree	agree	agree
Female	[25-34]	South	>100000	Degree	Employed	yes	yes	Always	Always	agree	agree	agree	agree
Male	[45-54]	Center	10000-100000	Nodegree	Employed	yes	yes	Sometimes	Always	agree	agree	agree	agree
Male	[55-65]	North-West	10000-100000	Nodegree	Employed	no	yes	Sometimes	Never	disagree	disagree	disagree	disagree
Male	[45-54]	North-East	10000-100000	Nodegree	Employed	yes	yes	Sometimes	Sometimes	agree	disagree	disagree	disagree
Female	[45-54]	North-West	<10000	Nodegree	Employed	yes	yes	Never	Sometimes	agree	agree	agree	agree
Male	[55-65]	South	10000-100000	Nodegree	Employed	yes	no	Sometimes	Sometimes	agree	agree	disagree	agree
Male	[55-65]	South	10000-100000	Nodegree	Unemployed	no	yes	Sometimes	Always	agree	agree	agree	agree
Male	[45-54]	South	10000-100000	Nodegree	Employed	no	yes	Sometimes	Sometimes	disagree	disagree	disagree	disagree
Female	[25-34]	Center	10000-100000	Nodegree	Employed	no	yes	Never	Never	agree	agree	disagree	agree
Male	[55-65]	North-West	<10000	Nodegree	Unemployed	no	yes	Always	Sometimes	agree	agree	agree	agree
Male	[35-44]	North-West	10000-100000	Nodegree	Employed	no	yes	Sometimes	Sometimes	neutral	agree	neutral	disagree
Female	[55-65]	North-West	<10000	Nodegree	Unemployed	no	yes	Sometimes	Sometimes	agree	agree	agree	agree
Male	[25-34]	South	>100000	Nodegree	Employed	yes	yes	Never	Sometimes	neutral	neutral	agree	disagree
Female	[35-44]	North-East	<10000	Nodegree	Unemployed	no	yes	Never	Never	disagree	neutral	neutral	disagree
Male	[55-65]	North-West	10000-100000	Nodegree	Employed	yes	yes	Never	Never	disagree	disagree	agree	disagree
Male	[25-34]	South	>100000	Nodegree	Unemployed	yes	yes	Sometimes	Never	agree	agree	agree	agree
Male	[25-34]	South	10000-100000	Nodegree	Unemployed	no	yes	Sometimes	Sometimes	neutral	neutral	neutral	neutral
Male	[55-65]	North-West	10000-100000	Nodegree	Employed	yes	yes	Sometimes	Sometimes	agree	agree	agree	agree
Female	[55-65]	North-West	10000-100000	Nodegree	Unemployed	no	yes	Never	Sometimes	neutral	neutral	neutral	disagree
Female	[35-44]	North-East	<10000	Degree	Employed	no	yes	Never	Never	disagree	disagree	disagree	disagree
Male	[25-34]	South	>100000	Nodegree	Employed	no	yes	Never	Never	disagree	agree	agree	disagree
Male	[55-65]	South	<10000	Nodegree	Unemployed	no	yes	Sometimes	Sometimes	neutral	neutral	neutral	neutral
Female	[25-34]	North-West	<10000	Nodegree	Unemployed	no	no	Always	Always	agree	neutral	agree	agree
Female	[25-34]	South	<10000	Degree	Unemployed	no	yes	Sometimes	Always	agree	agree	agree	agree
Female	[45-54]	South	10000-100000	Degree	Employed	yes	yes	Sometimes	Always	neutral	neutral	agree	agree
Male	[35-44]	North-East	>100000	Nodegree	Employed	no	yes	Sometimes	Sometimes	agree	agree	agree	agree
Male	[45-54]	North-East	<10000	Nodegree	Employed	no	yes	Never	Sometimes	disagree	neutral	disagree	disagree
Male	[45-54]	North-West	10000-100000	Degree	Employed	yes	yes	Sometimes	Never	neutral	agree	neutral	neutral
Female	[55-65]	North-West	>100000	Nodegree	Employed	yes	yes	Sometimes	Sometimes	agree	agree	agree	neutral
Male	[55-65]	North-East	10000-100000	Nodegree	Employed	no	yes	Never	Sometimes	disagree	agree	agree	disagree
Male	[55-65]	South	>100000	Nodegree	Employed	no	yes	Never	Sometimes	neutral	neutral	neutral	disagree
Male	[35-44]	North-East	10000-100000	Nodegree	Employed	no	yes	Sometimes	Never	disagree	neutral	disagree	disagree
Male	[35-44]	South	10000-100000	Nodegree	Employed	no	yes	Never	Sometimes	neutral	neutral	agree	disagree
Female	[55-65]	South	<10000	Nodegree	Unemployed	no	yes	Sometimes	Sometimes	agree	agree	agree	neutral
Female	[45-54]	South	10000-100000	Degree	Employed	no	yes	Sometimes	Sometimes	agree	agree	agree	agree
Female	[45-54]	North-East	>100000	Degree	Employed	no	yes	Always	Never	disagree	disagree	disagree	disagree
Female	[25-34]	South	10000-100000	Nodegree	Employed	yes	yes	Sometimes	Always	disagree	agree	agree	neutral
Female	[55-65]	North-West	<10000	Nodegree	Employed	no	yes	Sometimes	Always	neutral	agree	neutral	disagree
Female	[35-44]	North-East	10000-100000	Degree	Employed	yes	yes	Sometimes	Sometimes	agree	agree	neutral	agree
Male	[45-54]	North-West	<10000	Nodegree	Employed	no	yes	Never	Never	agree	disagree	disagree	neutral
Female	[25-34]	North-East	>100000	Degree	Employed	yes	yes	Sometimes	Sometimes	disagree	disagree	disagree	disagree
Female	[45-54]	North-East	10000-100000	Nodegree	Employed	no	yes	Never	Never	agree	neutral	agree	agree
Female	[45-54]	North-West	10000-100000	Degree	Employed	no	yes	Never	Never	agree	neutral	disagree	agree
Male	[35-44]	South	10000-100000	Nodegree	Employed	no	yes	Never	Never	agree	agree	neutral	disagree
Female	[45-54]	South	10000-100000	Nodegree	Unemployed	yes	no	Sometimes	Sometimes	disagree	agree	disagree	disagree
Male	[35-44]	North-West	10000-100000	Nodegree	Employed	no	yes	Never	Never	disagree	disagree	neutral	disagree
Male	[35-44]	South	<10000	Degree	Employed	yes	yes	Sometimes	Never	neutral	neutral	neutral	neutral
Male	[45-54]	North-East	10000-100000	Degree	Employed	no	yes	Sometimes	Never	disagree	disagree	disagree	disagree
Female	[45-54]	South	<10000	Nodegree	Unemployed	no	yes	Sometimes	Sometimes	disagree	disagree	disagree	disagree
Female	[35-44]	South	10000-100000	Nodegree	Unemployed	no	yes	Sometimes	Never	agree	disagree	agree	agree
Female	[45-54]	Center	10000-100000	Nodegree	Employed	no	yes	Never	Sometimes	agree	neutral	agree	neutral
Female	[25-34]	North-West	<10000	Degree	Employed	yes	yes	Never	Sometimes	agree	agree	agree	agree
Female	[45-54]	North-East	10000-100000	Nodegree	Employed	no	yes	Always	Always	agree	agree	agree	agree
Male	[55-65]	North-West	>100000	Nodegree	Employed	no	yes	Sometimes	Sometimes	agree	agree	disagree	disagree
Female	[25-34]	North-West	10000-100000	Nodegree	Employed	yes	yes	Sometimes	Sometimes	neutral	agree	agree	neutral
Male	[45-54]	North-West	10000-100000	Nodegree	Employed	no	yes	Sometimes	Sometimes	agree	agree	agree	agree
Male	[35-44]	South	10000-100000	Nodegree	Employed	no	yes	Sometimes	Sometimes	agree	agree	agree	agree
Female	[55-65]	North-West	<10000	Nodegree	Employed	no	yes	Always	Sometimes	disagree	disagree	disagree	disagree
Female	[45-54]	South	>100000	Nodegree	Employed	no	no	Never	Never	agree	disagree	disagree	disagree
Male	[18-24]	North-West	<10000	Degree	Unemployed	no	yes	Sometimes	Sometimes	disagree	disagree	agree	disagree
Female	[25-34]	North-East	<10000	Nodegree	Employed	no	yes	Never	Sometimes	neutral	neutral	neutral	neutral
Female	[45-54]	Center	>100000	Nodegree	Employed	yes	yes	Never	Never	agree	agree	agree	agree
Male	[45-54]	North-East	10000-100000	Nodegree	Employed	no	yes	Sometimes	Sometimes	disagree	neutral	neutral	neutral
Male	[55-65]	North-East	10000-100000	Nodegree	Unemployed	no	no	Never	Never	disagree	neutral	disagree	disagree
Male	[35-44]	South	>100000	Nodegree	Unemployed	yes	yes	Never	Never	neutral	neutral	neutral	agree
Male	[25-34]	South	>100000	Degree	Employed	no	yes	Sometimes	Sometimes	agree	disagree	agree	agree
Female	[25-34]	South	10000-100000	Degree	Employed	yes	yes	Sometimes	Sometimes	disagree	disagree	neutral	disagree
Male	[35-44]	North-East	10000-100000	Nodegree	Employed	yes	yes	Sometimes	Sometimes	disagree	disagree	disagree	disagree
Female	[55-65]	South	<10000	Nodegree	Unemployed	no	yes	Sometimes	Sometimes	disagree	disagree	disagree	disagree
Male	[45-54]	North-East	>100000	Degree	Employed	yes	yes	Sometimes	Always	agree	agree	agree	agree
Male	[45-54]	South	>100000	Nodegree	Employed	no	yes	Sometimes	Sometimes	neutral	neutral	neutral	neutral
Male	[55-65]	North-West	>100000	Nodegree	Employed	no	yes	Sometimes	Sometimes	agree	agree	neutral	disagree
Male	[45-54]	North-West	10000-100000	Nodegree	Employed	no	yes	Never	Sometimes	disagree	disagree	disagree	disagree
Male	[45-54]	North-West	10000-100000	Nodegree	Employed	no	yes	Always	Sometimes	agree	agree	disagree	agree
Female	[35-44]	North-West	10000-100000	Nodegree	Employed	no	yes	Sometimes	Never	agree	disagree	disagree	disagree
Female	[45-54]	North-East	<10000	Nodegree	Unemployed	no	yes	Never	Sometimes	disagree	disagree	disagree	disagree
Male	[45-54]	North-West	>100000	Nodegree	Employed	yes	yes	Never	Never	agree	neutral	neutral	agree
Male	[55-65]	North-West	>100000	Nodegree	Employed	no	yes	Sometimes	Sometimes	agree	agree	agree	agree
Female	[55-65]	Center	<10000	Nodegree	Employed	no	yes	Sometimes	Never	disagree	agree	disagree	disagree
Male	[55-65]	North-East	10000-100000	Nodegree	Employed	no	yes	Never	Never	neutral	agree	disagree	disagree
Female	[25-34]	North-East	>100000	Nodegree	Employed	no	yes	Sometimes	Sometimes	neutral	neutral	neutral	agree
Female	[35-44]	North-West	10000-100000	Nodegree	Unemployed	yes	yes	Always	Never	agree	neutral	neutral	neutral
Female	[45-54]	North-West	10000-100000	Degree	Employed	no	yes	Sometimes	Sometimes	disagree	neutral	disagree	disagree
Male	[45-54]	North-West	10000-100000	Nodegree	Employed	yes	yes	Sometimes	Sometimes	agree	agree	agree	disagree
Male	[55-65]	Center	10000-100000	Nodegree	Employed	no	yes	Always	Always	neutral	agree	agree	agree
Male	[18-24]	South	>100000	Nodegree	Unemployed	yes	yes	Sometimes	Never	agree	neutral	agree	agree
Male	[55-65]	Center	>100000	Nodegree	Employed	no	yes	Sometimes	Sometimes	disagree	disagree	disagree	disagree
Male	[35-44]	South	10000-100000	Nodegree	Employed	no	yes	Sometimes	Never	agree	agree	agree	agree
Female	[45-54]	South	10000-100000	Nodegree	Unemployed	no	yes	Sometimes	Always	agree	agree	agree	disagree
Male	[55-65]	Center	10000-100000	Nodegree	Unemployed	yes	yes	Always	Always	agree	neutral	agree	agree
Male	[55-65]	South	10000-100000	Nodegree	Employed	yes	yes	Sometimes	Always	agree	agree	agree	agree
Male	[45-54]	North-West	10000-100000	Nodegree	Employed	no	yes	Sometimes	Sometimes	disagree	disagree	disagree	disagree
Male	[45-54]	North-West	>100000	Nodegree	Employed	no	yes	Sometimes	Never	disagree	neutral	agree	disagree
Male	[55-65]	North-East	10000-100000	Nodegree	Employed	no	yes	Sometimes	Always	agree	agree	agree	neutral
Female	[55-65]	North-East	>100000	Nodegree	Employed	no	yes	Sometimes	Sometimes	disagree	neutral	disagree	disagree
Male	[25-34]	North-East	>100000	Nodegree	Employed	no	yes	Never	Never	disagree	disagree	disagree	disagree
Female	[55-65]	North-West	>100000	Nodegree	Employed	no	yes	Never	Never	disagree	disagree	neutral	disagree
Female	[25-34]	North-West	10000-100000	Nodegree	Unemployed	yes	yes	Sometimes	Never	agree	agree	agree	agree
Male	[55-65]	Center	10000-100000	Nodegree	Employed	no	yes	Never	Sometimes	disagree	disagree	disagree	disagree
Female	[45-54]	North-East	>100000	Nodegree	Unemployed	no	yes	Sometimes	Always	neutral	neutral	neutral	neutral
Female	[35-44]	South	10000-100000	Nodegree	Unemployed	no	yes	Sometimes	Always	neutral	agree	agree	neutral
Female	[35-44]	North-West	10000-100000	Nodegree	Unemployed	no	yes	Never	Never	disagree	disagree	disagree	disagree
Female	[55-65]	North-East	>100000	Nodegree	Unemployed	no	yes	Sometimes	Always	agree	agree	neutral	agree
Female	[55-65]	North-East	10000-100000	Nodegree	Employed	yes	yes	Sometimes	Never	disagree	neutral	disagree	disagree
Male	[35-44]	South	10000-100000	Nodegree	Employed	no	yes	Never	Never	agree	agree	agree	disagree
Male	[45-54]	South	10000-100000	Nodegree	Employed	no	yes	Never	Never	disagree	disagree	disagree	disagree
Male	[55-65]	South	10000-100000	Nodegree	Employed	yes	yes	Sometimes	Always	agree	agree	agree	neutral
Male	[55-65]	South	>100000	Nodegree	Employed	yes	yes	Never	Sometimes	agree	neutral	disagree	disagree
Male	[35-44]	North-West	>100000	Degree	Employed	yes	yes	Never	Never	neutral	disagree	agree	disagree
Female	[25-34]	North-West	>100000	Nodegree	Unemployed	no	no	Never	Never	neutral	neutral	neutral	neutral
Male	[35-44]	South	>100000	Nodegree	Employed	no	yes	Sometimes	Never	agree	agree	agree	neutral
Female	[25-34]	North-East	10000-100000	Nodegree	Employed	no	yes	Never	Never	disagree	neutral	neutral	disagree
Female	[35-44]	North-West	10000-100000	Nodegree	Employed	no	no	Never	Never	disagree	disagree	disagree	disagree
Male	[45-54]	South	>100000	Nodegree	Employed	yes	yes	Sometimes	Sometimes	neutral	disagree	neutral	neutral
Male	[55-65]	South	10000-100000	Degree	Unemployed	yes	yes	Sometimes	Sometimes	disagree	disagree	neutral	disagree
Male	[55-65]	North-West	>100000	Nodegree	Employed	no	yes	Never	Never	disagree	disagree	neutral	disagree
Female	[55-65]	North-West	10000-100000	Nodegree	Employed	no		Sometimes	Never	agree	agree	agree	agree
Female	[45-54]	Center	10000-100000	Nodegree	Employed	no	yes	Never	Never	neutral	agree	agree	disagree
Male	[55-65]	South	10000-100000	Nodegree	Employed	yes	yes	Never	Never	disagree	disagree	disagree	disagree
Female	[45-54]	North-West	10000-100000	Nodegree	Employed	no	yes	Sometimes	Always	agree	neutral	neutral	agree
Male	[45-54]	South	>100000	Nodegree	Employed	no	yes	Sometimes	Sometimes	agree	neutral	disagree	disagree
Female	[45-54]	North-West	10000-100000	Nodegree	Unemployed	no	yes	Never	Sometimes	agree	neutral	neutral	agree
Female	[55-65]	South	>100000	Nodegree	Employed	no	yes	Never	Never	agree	agree	agree	agree
Male	[45-54]	North-West	10000-100000	Nodegree	Employed	no	yes	Never	Never	neutral	disagree	agree	disagree
Male	[45-54]	South	10000-100000	Nodegree	Employed	no	yes	Sometimes	Sometimes	agree	neutral	disagree	agree
Female	[45-54]	North-West	>100000	Degree	Unemployed	no	no	Sometimes	Never	neutral	disagree	neutral	neutral
Male	[25-34]	Center	10000-100000	Nodegree	Employed	yes	yes	Never	Never	disagree	agree	agree	disagree
Female	[55-65]	Center	>100000	Nodegree	Employed	no	yes	Sometimes	Never	disagree	agree	disagree	disagree
Male	[55-65]	South	10000-100000	Degree	Unemployed	yes	yes	Always	Always	agree	agree	agree	neutral
Male	[45-54]	Center	10000-100000	Nodegree	Employed	no	yes	Never	Never	agree	agree	neutral	agree
Male	[35-44]	North-East	10000-100000	Nodegree	Employed	no	yes	Never	Never	agree	agree	agree	agree
Female	[45-54]	North-West	>100000	Nodegree	Employed	no	no	Never	Sometimes	neutral	neutral	agree	disagree
Female	[35-44]	North-East	>100000	Nodegree	Unemployed	no	yes	Sometimes	Sometimes	neutral	agree	neutral	agree
Male	[25-34]	North-East	>100000	Nodegree	Employed	no	yes	Never	Never	disagree	agree	agree	neutral
Female	[45-54]	South	>100000	Nodegree	Unemployed	yes	yes	Sometimes	Sometimes	agree	agree	agree	disagree
Female	[45-54]	Center	>100000	Nodegree	Employed	no	yes	Always	Always	agree	neutral	agree	neutral
Male	[45-54]	South	>100000	Nodegree	Employed	no	yes	Always	Always	agree	agree	neutral	agree
Male	[35-44]	South	>100000	Nodegree				Always	Sometimes	neutral	neutral	neutral	neutral
Female	[35-44]	South	10000-100000	Nodegree	Unemployed	yes	yes	Always	Always	agree	agree	agree	agree
Male	[35-44]	North-West	>100000	Nodegree	Unemployed	no	yes	Never	Never	disagree	disagree	disagree	disagree
Male	[45-54]	South	10000-100000	Nodegree	Employed	no	no	Never	Never	neutral	disagree	disagree	disagree
Female	[35-44]	North-East	10000-100000	Nodegree	Employed	no	yes	Never	Never	disagree	neutral	neutral	disagree
Male	[55-65]	South	>100000	Nodegree	Employed	no	yes	Never	Sometimes	neutral	agree	neutral	disagree
Male	[25-34]	Center	10000-100000	Nodegree	Employed	no	yes	Never	Sometimes	neutral	disagree	disagree	disagree
Male	[45-54]	North-East	10000-100000	Degree	Employed	no	yes	Sometimes	Sometimes	disagree	neutral	disagree	disagree
Female	[55-65]	Center	>100000	Nodegree	Unemployed	yes	yes	Sometimes	Sometimes	disagree	neutral	neutral	disagree
Female	[45-54]	North-East	10000-100000	Nodegree	Employed	no	yes	Sometimes	Sometimes	neutral	agree	agree	disagree
Female	[45-54]	South	10000-100000	Nodegree	Unemployed	yes	yes	Sometimes	Always	disagree	disagree	agree	disagree
Female	[35-44]	South	10000-100000	Nodegree	Unemployed	yes	yes	Always	Always	agree	agree	agree	disagree
Female	[55-65]	South	10000-100000	Nodegree	Employed	yes	yes	Sometimes	Sometimes	agree	agree	agree	neutral
Female	[45-54]	South	10000-100000	Nodegree	Unemployed	no	yes	Sometimes	Sometimes	agree	disagree	neutral	neutral
Female	[45-54]	North-West	10000-100000	Nodegree	Employed	yes	yes	Sometimes	Sometimes	neutral	agree	agree	disagree
Female	[55-65]	North-West	10000-100000	Nodegree	Unemployed	no		Never	Never	agree	agree	agree	agree
Female	[45-54]	North-West	>100000	Nodegree	Employed	no	yes	Never	Never	disagree	agree	disagree	disagree
Male	[35-44]	North-West	>100000	Nodegree	Employed	no	yes	Never	Never	disagree	disagree	disagree	disagree
Female	[35-44]	South	>100000	Degree	Employed	yes	yes	Never	Never	agree	neutral	agree	agree
Male	[25-34]	South	>100000	Nodegree	Employed	no	yes	Never	Sometimes	disagree	neutral	disagree	disagree
Male	[45-54]	South	10000-100000	Nodegree	Employed	no	yes	Never	Never	neutral	neutral	agree	neutral
Male	[45-54]	South	>100000	Nodegree	Employed	no	yes	Never	Never	agree	agree	agree	disagree
Male	[45-54]	South	>100000	Nodegree	Employed	no	yes	Sometimes	Sometimes	neutral	agree	agree	disagree
Male	[35-44]	South	10000-100000	Nodegree	Employed	yes	yes	Never	Never	neutral	disagree	disagree	disagree
Female	[55-65]	North-West	10000-100000	Nodegree	Unemployed	no	yes	Sometimes	Sometimes	disagree	disagree	disagree	disagree
Male	[18-24]	Center	10000-100000	Nodegree	Unemployed	no	yes	Never	Never	neutral	agree	disagree	disagree
Male	[45-54]	Center	10000-100000	Nodegree	Employed	no	yes	Never	Never	disagree	disagree	disagree	disagree
Male	[25-34]	South	10000-100000	Nodegree	Employed	yes	yes	Always	Always	agree	agree	agree	agree
Female	[45-54]	North-West	10000-100000	Nodegree	Employed	no	yes	Sometimes	Sometimes	neutral	agree	agree	disagree
Male	[35-44]	South	10000-100000	Nodegree	Employed	no	yes	Sometimes	Sometimes	agree	neutral	agree	agree
Female	[35-44]	North-West	>100000	Nodegree	Employed	no	yes	Never	Never	agree	disagree	disagree	disagree
Female	[45-54]	South	>100000	Nodegree	Unemployed	no	yes	Sometimes	Always	agree	agree	agree	agree
Male	[35-44]	North-West	10000-100000	Nodegree	Employed	no	yes	Sometimes	Never	agree	agree	disagree	disagree
Male	[45-54]	North-East	>100000	Degree	Employed	yes	yes	Never	Sometimes	neutral	disagree	agree	disagree
Male	[45-54]	North-East	>100000	Nodegree	Employed	no	yes	Never	Sometimes	agree	neutral	neutral	disagree
Male	[35-44]	South	>100000	Nodegree	Employed	yes	yes	Always	Sometimes	agree	agree	agree	agree
Male	[45-54]	North-West	10000-100000	Nodegree	Employed	yes	yes	Never	Always	agree	disagree	disagree	agree
Female	[55-65]	North-West	10000-100000	Nodegree	Unemployed	no	yes	Never	Sometimes	disagree	disagree	disagree	disagree
Female	[45-54]	South	10000-100000	Nodegree	Unemployed	no	yes	Never	Never	disagree	disagree	agree	disagree
Male	[45-54]	South	10000-100000	Nodegree	Employed	yes	yes	Always	Always	neutral	disagree	agree	disagree
Male	[25-34]	South	>100000	Nodegree	Employed	no	yes	Never	Never	agree	neutral	agree	agree
Male	[25-34]	Center	10000-100000	Nodegree	Employed	yes	yes	Sometimes	Always	agree	agree	agree	agree
Female	[55-65]	South	10000-100000	Nodegree	Unemployed	no	yes	Sometimes	Never	disagree	disagree	agree	disagree
Male	[45-54]	Center	10000-100000	Nodegree	Employed	yes	yes	Sometimes	Sometimes	agree	agree	neutral	neutral
Male	[25-34]	South	10000-100000	Nodegree	Unemployed	no	no	Never	Sometimes	agree	neutral	agree	neutral
Male	[45-54]	North-East	10000-100000	Nodegree	Employed	no	yes	Never	Never	disagree	disagree	disagree	disagree
Male	[25-34]	South	10000-100000	Nodegree	Employed	no	no	Never	Never	disagree	neutral	disagree	neutral
Male	[45-54]	North-East	10000-100000	Nodegree	Employed		yes	Sometimes	Sometimes	agree	neutral	agree	disagree
Female	[55-65]	South	10000-100000	Nodegree	Unemployed	no	no	Never	Sometimes	disagree	disagree	disagree	disagree
Male	[45-54]	South	10000-100000	Nodegree	Employed	no	yes	Never	Sometimes	neutral	agree	disagree	disagree
Female	[55-65]	South	>100000	Nodegree	Unemployed	no	yes	Never	Sometimes	neutral	disagree	disagree	disagree
Male	[45-54]	South	>100000	Nodegree	Employed	no	yes	Sometimes	Always	agree	neutral	disagree	neutral
Male	[25-34]	South	>100000	Nodegree	Unemployed	no	yes	Sometimes	Sometimes	agree	agree	agree	neutral
Female	[55-65]	North-West	10000-100000	Nodegree	Unemployed	no	no	Never	Sometimes	disagree	disagree	agree	disagree
Female	[55-65]	North-West	10000-100000	Nodegree	Unemployed	yes	yes	Sometimes	Sometimes	disagree	disagree	disagree	disagree
Female	[45-54]	South	10000-100000	Nodegree	Unemployed	no	no	Sometimes	Never	agree	agree	agree	agree
Female	[55-65]	North-West	10000-100000	Nodegree	Unemployed		yes	Sometimes	Always	disagree	neutral	neutral	disagree
Female	[55-65]	South	10000-100000	Nodegree	Unemployed	no	yes	Sometimes	Never	disagree	neutral	agree	neutral
Male	[45-54]	Center	10000-100000	Nodegree	Unemployed	no	yes	Sometimes	Never	neutral	disagree	neutral	neutral
Male	[45-54]	Center	>100000	Nodegree	Unemployed			Sometimes	Sometimes	neutral	neutral	neutral	neutral
Male	[18-24]	North-West	>100000	Nodegree	Unemployed	yes	no	Never	Never	neutral	agree	agree	neutral
Female	[55-65]	South	10000-100000	Nodegree	Unemployed	no	yes	Never	Sometimes	agree	agree	agree	neutral
Female	[55-65]	South	>100000	Nodegree	Unemployed	yes	yes	Sometimes	Sometimes	agree	neutral	agree	agree
Male	[18-24]	Center	10000-100000	Nodegree	Unemployed	no	no	Never	Sometimes	neutral	agree	agree	disagree
Male	[45-54]	South	>100000	Nodegree	Employed	no	yes	Always	Always	agree	agree	neutral	agree
Male	[45-54]	North-East	<10000	Nodegree	Employed	no	yes	Never	Sometimes	neutral	disagree	neutral	disagree
Male	[45-54]	North-East	>100000	Nodegree	Employed	yes		Always	Always	disagree	disagree	disagree	disagree
Male	[25-34]	South	>100000	Degree	Unemployed	yes	yes	Sometimes	Never	agree	agree	agree	agree
Female	[55-65]	North-East	10000-100000	Nodegree	Unemployed	yes	yes	Sometimes	Sometimes	agree	agree	agree	agree
Female	[55-65]	South	10000-100000	Nodegree	Unemployed	yes	yes	Sometimes	Sometimes	agree	disagree	disagree	disagree
Male	[25-34]	North-East	10000-100000	Nodegree	Employed	no	yes	Never	Never	disagree	disagree	disagree	agree
Male	[18-24]	South	>100000	Nodegree	Unemployed			Sometimes	Never	agree	agree	agree	disagree
Female	[55-65]	Center	10000-100000	Nodegree	Unemployed	no	yes	Sometimes	Always	neutral	agree	agree	neutral
Female	[55-65]	South	>100000	Nodegree	Employed	no	yes	Never	Never	neutral	neutral	neutral	neutral
Male	[25-34]	South	10000-100000	Nodegree	Employed	no	yes	Sometimes	Never	agree	agree	agree	agree
Female	[55-65]	North-West	10000-100000	Nodegree	Unemployed	yes	yes	Sometimes	Sometimes	agree	agree	agree	agree
Female	[55-65]	South	10000-100000	Nodegree	Unemployed	no	yes	Sometimes	Always	agree	disagree	disagree	disagree
Female	[55-65]	Center	10000-100000	Nodegree	Unemployed	yes	yes	Never	Never	agree	agree	neutral	disagree
Female	[55-65]	Center	10000-100000	Nodegree	Unemployed	no	yes	Never	Sometimes	neutral	agree	neutral	disagree
Female	[55-65]	Center	10000-100000	Nodegree	Employed	no	no	Never	Never	disagree	disagree	disagree	disagree
Female	[55-65]	South	10000-100000	Nodegree	Unemployed	no	yes	Always	Always	disagree	disagree	agree	disagree
Female	[55-65]	Center	10000-100000	Nodegree	Unemployed	no	yes	Sometimes	Sometimes	neutral	agree	agree	agree
Female	[55-65]	South	10000-100000	Nodegree	Unemployed	no	yes	Never	Sometimes	disagree	disagree	disagree	agree
Female	[55-65]	Center	10000-100000	Nodegree	Unemployed	yes	yes	Sometimes	Sometimes	agree	agree	agree	neutral
Male	[25-34]	South	10000-100000	Nodegree	Unemployed	no	yes	Never	Never	neutral	agree	agree	disagree
Female	[55-65]	Center	10000-100000	Nodegree	Unemployed	no	yes	Sometimes	Sometimes	disagree	neutral	agree	agree
Female	[55-65]	North-West	10000-100000	Nodegree	Unemployed	yes	yes	Sometimes	Sometimes	agree	disagree	disagree	disagree
Male	[25-34]	North-West	10000-100000	Nodegree	Employed	no	yes	Sometimes	Sometimes	neutral	neutral	agree	neutral
Female	[55-65]	Center	10000-100000	Nodegree	Unemployed	yes	yes	Sometimes	Sometimes	agree	neutral	neutral	agree
Female	[55-65]	North-West	10000-100000	Nodegree	Employed	yes	yes	Never	Never	disagree	disagree	disagree	disagree
Female	[55-65]	North-West	10000-100000	Nodegree	Unemployed	yes	yes	Sometimes	Sometimes	neutral	agree	agree	disagree
Female	[55-65]	Center	<10000	Nodegree	Unemployed	yes	yes	Always	Always	agree	disagree	neutral	neutral
Male	[25-34]	North-West	10000-100000	Nodegree	Unemployed	yes	yes	Sometimes	Sometimes	neutral	disagree	disagree	agree
Male	[25-34]	North-West	10000-100000	Nodegree		no	yes	Never	Never	disagree	disagree	disagree	disagree
Male	[18-24]	Center	10000-100000	Nodegree	Unemployed	no	yes	Never	Never	neutral	disagree	disagree	neutral
Male	[25-34]	South	10000-100000	Nodegree	Employed	no	yes	Never	Never	agree	disagree	agree	agree
Male	[25-34]	North-West	10000-100000	Nodegree	Employed	no	yes	Never	Never	agree	agree	agree	neutral
Male	[25-34]	South	10000-100000	Nodegree	Employed	no	yes	Never	Sometimes	agree	agree	agree	agree
Male	[25-34]	South	10000-100000	Nodegree	Employed	no	yes	Never	Never	disagree	disagree	disagree	disagree
Male	[25-34]	South	>100000	Nodegree	Unemployed	no	yes	Never	Never	disagree	disagree	disagree	neutral
Male	[55-65]	South	10000-100000	Nodegree	Employed	no	yes	Sometimes	Sometimes	agree	agree	agree	disagree
Male	[25-34]	North-West	10000-100000	Nodegree	Employed	no	yes	Never	Never	agree	disagree	disagree	disagree
Male	[55-65]	South	10000-100000	Nodegree	Unemployed	no	yes	Sometimes	Always	disagree	disagree	disagree	disagree
Male	[55-65]	North-West	10000-100000	Nodegree	Unemployed	yes	yes	Sometimes	Sometimes	neutral	neutral	neutral	neutral
Male	[55-65]	North-West	10000-100000	Nodegree	Unemployed	yes	yes	Sometimes	Never	agree	agree	neutral	disagree
Male	[25-34]	South	>100000	Degree	Employed	yes	yes	Always	Sometimes	agree	agree	agree	agree
Male	[25-34]	South	>100000	Degree	Employed	yes	yes	Always	Sometimes	agree	agree	agree	agree
Male	[25-34]	South	10000-100000	Degree	Unemployed	no	yes	Sometimes	Always	agree	agree	agree	agree
Male	[25-34]	South	10000-100000	Degree	Employed	yes	yes	Sometimes	Always	agree	neutral	agree	agree
Male	[25-34]	South	10000-100000	Degree	Unemployed	no	yes	Sometimes	Always	agree	agree	agree	agree
Male	[25-34]	South	<10000	Nodegree	Unemployed	no	yes	Always	Always	agree	agree	agree	agree
Male	[55-65]	North-West	10000-100000	Nodegree	Unemployed	no	yes	Sometimes	Never	disagree	agree	neutral	disagree
Female	[25-34]	North-East	10000-100000	Nodegree	Unemployed	no	yes	Never	Never	agree	agree	agree	neutral
Female	[25-34]	North-East	10000-100000	Nodegree	Employed	yes	yes	Sometimes	Sometimes	agree	agree	agree	agree
Male	[18-24]	Center	>100000	Nodegree	Employed	no	yes	Never	Never	disagree	neutral	disagree	disagree
Male	[45-54]	North-East	<10000	Nodegree	Employed	yes	yes	Sometimes	Sometimes	disagree	agree	neutral	disagree
Female	[45-54]	North-East	10000-100000	Degree	Employed	no	yes	Sometimes	Sometimes	disagree	disagree	disagree	disagree
Male	[25-34]	North-East	<10000	Nodegree	Employed	no	yes	Sometimes	Sometimes	agree	agree	agree	agree
Male	[45-54]	North-West	10000-100000	Nodegree	Employed	no	yes	Never	Never	neutral	disagree	disagree	disagree
Male	[25-34]	North-West	10000-100000	Degree	Unemployed	no	yes	Never	Never	neutral	agree	neutral	neutral
Male	[55-65]	North-West	10000-100000	Nodegree	Employed	yes	yes	Sometimes	Always	agree	agree	agree	agree
Male	[18-24]	North-East	>100000	Nodegree	Unemployed	yes	yes	Never	Always	disagree	agree	agree	disagree
Female	[18-24]	North-West	<10000	Nodegree	Unemployed	no	yes	Never	Never	agree	neutral	agree	agree
